# Supplementary material for: MicroRNA-21 promotes pancreatic β cell function through modulating glucose uptake
Source: Nat Commun. 2022 Jun 21;13:3545. doi: 10.1038/s41467-022-31317-0 (PMC9213410; doi:10.1038/s41467-022-31317-0)
Supplement: Supplementary file 4 — Source Data [file 41467_2022_31317_MOESM4_ESM.zip]

Archive with 19 entries (18 files):
- Source data-20220522/
- Source data-20220522/Figure 1-Source Data.xlsx
- Source data-20220522/Figure 2-Source Data.xlsx
- Source data-20220522/Figure 3-Source Data.xlsx
- Source data-20220522/Figure 4-Source Data.xlsx
- Source data-20220522/Figure 5-Source Data.xlsx
- Source data-20220522/Figure 6-Source Data.xlsx
- Source data-20220522/Figure 7-Source Data.xlsx
- Source data-20220522/Figure 8-Source Data.xlsx
- Source data-20220522/Figure S1-Source Data.xlsx
- Source data-20220522/Figure S10-Source Data.xlsx
- Source data-20220522/Figure S2-Source Data.xlsx
- Source data-20220522/Figure S3-Source Data.xlsx
- Source data-20220522/Figure S4-Source Data.xlsx
- Source data-20220522/Figure S5-Source Data.xlsx
- Source data-20220522/Figure S6-Source Data.xlsx
- Source data-20220522/Figure S7-Source Data.xlsx
- Source data-20220522/Figure S8-Source Data.xlsx
- Source data-20220522/Figure S9-Source Data.xlsx
