# Supplementary material for: MicroRNA-21 promotes pancreatic β cell function through modulating glucose uptake
Source: Nat Commun. 2022 Jun 21;13:3545. doi: 10.1038/s41467-022-31317-0 (PMC9213410; doi:10.1038/s41467-022-31317-0)
Supplement: Supplementary file 4 — Source Data [file 41467_2022_31317_MOESM4_ESM.zip › Source data-20220522/Figure 1-Source Data.xlsx]

## Sheet: Sheet1
Figure 1a: Expression-HGHF-islet-mir21
No.	Name	Ct	u6	dCt	ddCt	Fold	P value
	miR-21-5.5mM G	18.06	12.69	5.37	0.85	1.8025
		18.06	12.69	5.37	0.85	1.8025
		18.09	12.69	5.4	0.82	1.76541
	miR-21-25mM G	17.8	12.12	5.68	0.54	1.45397	>0.9999
		17.46	12.12	5.34	0.88	1.84038
		17.82	12.12	5.7	0.52	1.43396
	miR-21-0.4mM PA	18.26	12.04	6.22	0	1	0.2846
		17.9	12.04	5.86	0.36	1.28343
		17.39	12.04	5.35	0.87	1.82766
	miR-21-25G+0.4mM PA	16.87	12.56	4.31	1.91	3.75809	0.0002
		16.98	12.56	4.42	1.8	3.4822
		17.08	12.56	4.52	1.7	3.24901
Figure 1b: Expression-db/db-islet-mir21
No.	Name	Ct	u6	dCt	ddCt	Fold	P value
	BKS-6W	17.921	16.94	0.981	0.078	1.05555	0.000110831
		17.882	16.94	0.942	0.117	1.08448
		17.999	16.94	1.059	2.44249e-15	1
	DB/DB-6W	17.271	17.335	-0.064	1.123	2.17799
		17.258	17.335	-0.077	1.136	2.19771
		17.121	17.335	-0.214	1.273	2.41664
Figure 1c: Expression-ob/ob-islet-mir21
No.	Name	Ct	u6	dCt	ddCt	Fold	P value
	c57-8w	20.224	18.202	2.022	0.036	1.02527	0.169379
		20.16	18.202	1.958	0.1	1.07177
		20.183	18.202	1.981	0.077	1.05482
	ob/ob-8w	19.841	17.783	2.058	0	1
		19.783	17.783	2	0.058	1.04102
		19.812	17.783	2.029	0.029	1.0203
