# Supplementary material for: MicroRNA-21 promotes pancreatic β cell function through modulating glucose uptake
Source: Nat Commun. 2022 Jun 21;13:3545. doi: 10.1038/s41467-022-31317-0 (PMC9213410; doi:10.1038/s41467-022-31317-0)
Supplement: Supplementary file 4 — Source Data [file 41467_2022_31317_MOESM4_ESM.zip › Source data-20220522/Figure 2-Source Data.xlsx]

## Sheet: Sheet1
Figure 2a-miR-21KO-Islet-GSIS-insulin-ELISA
	OD	C(μIU/ml)（4*）	C(μIU/ml)	C(ng/ml)	P value
WT1-2.8mM	0.349256	7.25341	29.0136	1.36857	0.554214
	0.329991	4.73998	18.9599	0.894335
	0.319398	3.35791	13.4316	0.633567
miR-21KO-2.8mM	0.35096	7.47573	29.9029	1.41052
	0.348679	7.17809	28.7123	1.35436
	0.323152	3.84764	15.3906	0.72597
WT-16.7mM	2.04566	228.584	914.335	43.129	0.001667
	2.1713	244.976	979.903	46.2219
	2.22227	251.625	1006.5	47.4764
miR-21KO-16.7mM	1.6253	173.739	694.957	32.781
	1.69485	182.813	731.251	34.493
	1.53385	161.808	647.23	30.5297
Figure 2b-miR-21βKO-Blood glucose
3-wk-GSIS
		WT1		WT2		WT3		miR-21βKO-1		miR-21βKO-2		miR-21βKO-3		P value
	Time	mmol/l	mg/dl	mmol/l	mg/dl	mmol/l	mg/dl	mmol/l	mg/dl	mmol/l	mg/dl	mmol/l	mg/dl
	0min	12.2	219.6	9.3	167.4	10.6	191.6	12.1	173.2	10.7	168.4	10.5	162.2	>0.9999
	15min	22.6	406.8	26.6	478.8	26.6	478.8	33.3	599.4	30.7	552.6	33.3	599.4	0.0007
	30min	21.4	385.2	19.8	356.4	24.8	446.4	33.3	599.4	31.8	572.4	33.3	599.4	<0.0001
	60min	13.4	241.2	12.9	232.2	14.9	268.2	25.2	453.6	22.4	403.2	23	414	<0.0001
	90min	11.6	208.8	10.4	187.2	12.1	217.8	15.6	280.8	11.7	210.6	12.6	226.8	0.7912
	120min	11.2	201.6	12.4	223.2	10.4	187.2	10.5	189	7.7	138.6	10.4	187.2	0.9455
7-wk-GSIS
		WT1		WT2		WT3		WT4		WT5		WT6		miR-21βKO-1		miR-21βKO-2		miR-21βKO-3		miR-21βKO-4		miR-21βKO-5		miR-21βKO-6		P value
	Time	mmol/l	mg/dl	mmol/l	mg/dl	mmol/l	mg/dl	mmol/l	mg/dl	mmol/l	mg/dl	mmol/l	mg/dl	mmol/l	mg/dl	mmol/l	mg/dl	mmol/l	mg/dl	mmol/l	mg/dl	mmol/l	mg/dl	mmol/l	mg/dl
	0min	8.8	158.4	10.1	181.8	12.3	221.4	9.7	174.6	8.9	160.2	8.8	158.4	13.5	243	8.8	158.4	6.8	122.4	11.9	214.2	10.1	181.8	11.1	199.8	>0.9999
	15min	21.2	381.6	29.8	536.4	19.5	351	20.9	376.2	25.7	462.6	25	450	33.3	599.4	32.8	590.4	33.3	599.4	30	540	28.3	509.4	30.7	552.6	<0.0001
	30min	17.2	309.6	20.4	367.2	17.7	318.6	15.6	280.8	17.4	313.2	17.9	322.2	29.4	529.2	32.6	586.8	29.2	525.6	33.3	599.4	26.3	473.4	33.3	599.4	<0.0001
	60min	12.7	228.6	13.6	244.8	14.4	259.2	13.7	246.6	15.4	277.2	14.1	253.8	20.9	376.2	18.9	340.2	13.5	243	26	468	19.3	347.4	21.7	390.6	0.001
	90min	14	252	15.4	277.2	16.1	289.8	12.6	226.8	12.9	232.2	15.6	280.8	16.6	298.8	21.4	385.2	9.6	172.8	20.7	372.6	14.1	253.8	15	270	>0.9999
	120min	11.7	210.6	12.8	230.4	13.9	250.2	12.1	217.8	11.8	212.4	12.3	221.4	13.8	248.4	13.9	250.2	8.4	151.2	13.4	241.2	10.9	196.2	14.2	255.6	>0.9999
10-wk-GSIS		WT1		WT2		WT3		WT4		miR-21βKO-1		miR-21βKO-2		miR-21βKO-3		miR-21βKO-4
	Time	mmol/l	mg/dl	mmol/l	mg/dl	mmol/l	mg/dl	mmol/l	mg/dl	mmol/l	mg/dl	mmol/l	mg/dl	mmol/l	mg/dl	mmol/l	mg/dl	P value
	0min	9.7	174.6	7.3	131.4	8.4	151.2	7.2	129.6	10.4	187.2	7.2	125.6	10	180	9.8	176.4	>0.9999
	15min	26.7	480.6	16.8	302.4	17.7	318.6	24.1	433.8	27.8	499.4	29.1	523.8	26.5	476	31.6	568.8	0.0008
	30min	17	306	11.3	203.4	12.6	226.8	16	288	26.5	477	25.2	453.6	24.1	432.8	33.3	599.4	<0.0001
	60min	13.2	237.6	10.1	181.8	12.1	217.8	11.7	210.6	22.1	397.8	21.1	379.8	13.2	237.6	21.2	381.6	0.0006
	90min	13.6	244.8	11.3	203.4	13.1	235.8	11.9	214.2	12.3	221.4	14.2	255.6	10.1	181.8	9.9	178.2	>0.9999
	120min	12.7	228.6	9.4	169.2	12.3	221.4	11.6	208.8	11.3	203.4	12.4	223.2	9.2	165.6	9.2	165.6	>0.9999
27-wk-GSIS		WT1		WT2		WT3		WT4		miR-21βKO-1		miR-21βKO-2		miR-21βKO-3
	Time	mmol/l	mg/dl	mmol/l	mg/dl	mmol/l	mg/dl	mmol/l	mg/dl	mmol/l	mg/dl	mmol/l	mg/dl	mmol/l	mg/dl	P value
	0min	7.2	129.6	6.7	120.6	7.2	129.6	8.7	156.6	6.7	120.6	8.3	149.4	6.2	111.6	>0.9999
	15min	15.6	280.8	26.4	475.2	21.9	394.2	26.2	471.6	33.3	599.4	31	558	25.6	460.8	0.172
	30min	16.2	291.6	12.1	217.8	18.2	327.6	22.9	412.2	33.3	599.4	33.3	599.4	25.6	460.8	0.0046
	60min	10.4	187.2	8.4	151.2	10	180	15.2	273.6	17.9	322.2	29	522	19.4	349.2	0.018
	90min	9.7	174.6	7.6	136.8	9.7	174.6	12.2	219.6	10.4	187.2	22.9	412.2	11.1	199.8	0.7248
	120min	7.9	142.2	7.4	133.2	9.5	171	10.7	192.6	8.8	158.4	16.6	298.8	10.4	187.2	>0.9999
Figure 2c-miR-21βKO-serum insulin-elisa
	OD	C(μIU/ml)（2*）	C(μIU/ml)	C(ng/ml)	P value
WT	0.376268	10.7776	21.5553	1.01676	0.0225969
	0.373394	10.4028	20.8055	0.981393
	0.367289	9.60615	19.2123	0.906241
miR-21βKO	0.350408	7.40377	14.8075	0.698469
	0.346098	6.84146	13.6829	0.645421
	0.361901	8.90327	17.8065	0.839931
Figure 2d-Islet-GSIS-insulin secretion-ELISA
	OD	C(μIU/ml)（5*）	C(μIU/ml)	C(ng/ml)	P value
WT1-2.8mM	0.444785	19.7171	98.5854	4.65026	0.280247
	0.423708	16.9671	84.8357	4.00169
	0.318322	3.21743	16.0872	0.758829
miR-21KO-2.8mM	0.366799	9.5423	47.7115	2.25054
	0.352045	7.61734	38.0867	1.79654
	0.306661	1.696	8.47998	0.399999
WT-16.7mM	1.13401	109.64	548.201	25.8585	0.0117277
	1.14666	111.29	556.451	26.2477
	1.31949	133.84	669.199	31.566
miR-21KO-16.7mM	0.904268	79.6658	398.329	18.7891
	0.786236	64.2661	321.331	15.1571
	0.645019	45.8416	229.208	10.8117
Figure 2 e & f-total insulin content,fraction insulin release
	sup												lysate
	WT-2.8			miR21βKO-2.8			WT-16.7			miR21βKO-16.7			wt-2.8-lys			miR21βKO-2.8-lys			wt-16.7-lys			NC-miR21βKO-16.7
OD450	0.326	0.269	0.293	0.399	0.248	0.225	1.142	1.025	1.303	0.991	0.658	0.743	1.745	1.802	2.088	1.901	2.033	1.798	1.917	1.989	1.899	2.162	2.193	1.902
OD550	0.043	0.046	0.043	0.042	0.04	0.043	0.048	0.05	0.06	0.046	0.052	0.054	0.047	0.05	0.048	0.048	0.049	0.048	0.057	0.069	0.055	0.07	0.075	0.076
OD450-od550	0.283	0.223	0.25	0.357	0.208	0.182	1.094	0.975	1.243	0.945	0.606	0.689	1.698	1.752	2.04	1.853	1.984	1.75	1.86	1.92	1.844	2.092	2.118	1.826
C(Uiu/ml)	199.811	147.711	171.156	264.066	134.687	112.11	904.018	800.688	1033.4	774.638	480.278	552.348	2856.97	2950.75	3450.9	3126.15	3353.65	2947.27	3138.3	3242.5	3110.52	3541.2	3586.36	3079.26
C(ng/ml	9.42503	6.96752	8.0734	12.456	6.35314	5.28822	42.6424	37.7683	48.7452	36.5395	22.6546	26.0542	134.763	139.186	162.778	147.46	158.191	139.022	148.033	152.948	146.722	167.038	169.168	145.248
Total(sup+lys) ng/ml	144.188	146.154	170.852	159.916	164.544	144.31	190.675	190.716	195.468	203.577	191.822	171.302
Mean total(sup+lys) ng/ml	153.731			156.257			192.287			188.901
fraction(%)	6.53664	4.76726	4.72539	7.78908	3.86106	3.66447	22.3638	19.8034	24.9377	17.9487	11.8102	15.2095
total cintent(sup+lys) ng	36.0469	36.5384	42.7129	39.9789	41.136	36.0776	47.6689	47.6791	48.8669	50.8944	47.9556	42.8255
P value-Fraction(%)	0.905188						0.005178
P valu-Total cintent(sup+lys) ng	0.808148						0.745177
