# Supplementary material for: MicroRNA-21 promotes pancreatic β cell function through modulating glucose uptake
Source: Nat Commun. 2022 Jun 21;13:3545. doi: 10.1038/s41467-022-31317-0 (PMC9213410; doi:10.1038/s41467-022-31317-0)
Supplement: Supplementary file 4 — Source Data [file 41467_2022_31317_MOESM4_ESM.zip › Source data-20220522/Figure 3-Source Data.xlsx]

## Sheet: Sheet1
Figure 3a
	total	17421
	down	293
	up	597
Figure 3c-Representative biological processes of DEGs
up-regulated
	ID	Description	GeneRatio	BgRatio	geneID	pvalue	p.adjust	qvalue	Count
	GO:0006813	potassium ion transport	17/560	234/23210	Adrb2, Scn4a, Kcnk9, Hcn1, Kcnk10, Kcnf1, Lrrc55, Kcnj5, Abcc9, Ptger3, Pten, Kcnj13, Actn2, Slc9a9, Lrrc38, Kcnj2, Kcna2	5.86757614079297e-05	0.00745377843866634	0.00639723209299413	17
	GO:0010829	negative regulation of glucose transmembrane transport	4/560	26/23210	Fabp5, Pid1, Myc, Esr1	0.0032870178110048	0.0709769697414473	0.0609162389826416	4
	GO:0034763	negative regulation of transmembrane transport	8/560	133/23210	Gsto1, Fabp5, Ptger3, Pten, Pid1, Actn2, Myc, Esr1	0.0155125002572644	0.156383773476575	0.13421693477206	8
	GO:0051048	negative regulation of secretion	12/560	261/23210	Pde8b, Tnfrsf1a, Acsl4, Egf, Adtrp, Acvr1c, Serpinb1a, Cd84, Ptger3, Ezr, Nucb2, Entpd1	0.0253146947954472	0.2084391243976	0.178893626501529	12
Figure 3d-Representative biological processes of DEGs
down-regulated
	ID	Description	GeneRatio	BgRatio	geneID	pvalue	p.adjust	qvalue	Count
	GO:0070509	calcium ion import	8/279	86/23210	Wnk3, Cacna1h, Slc8a2, Cacna1g, Gcg, Mrln, Cacna1c, Trpc4	9.30166859636718e-06	0.00396782606125034	0.003424133041189	8
	GO:0070588	calcium ion transmembrane transport	11/279	280/23210	P2ry6, Cacna1h, Slc8a2, Cacna1g, Itpr2, Crhr1, Plcg2, Mrln, Cacna1c, Cemip, Trpc4	0.000615012324340785	0.0337731835173641	0.0291453989672885	11
	GO:0032409	regulation of transporter activity	10/279	272/23210	Fxyd6, Wnk3, P2ry6, Reln, Ppargc1a, Crhr1, Pcsk9, Plcg2, Rasgrf2, Mrln	0.00176544092018444	0.0573725388376061	0.0495110427872034	10
	GO:0051924	regulation of calcium ion transport	10/279	272/23210	Wnk3, P2ry6, Cacna1g, Crhr1, Gcg, Plcg2, Mrln, Cacna1c, Cemip, Trpc4	0.00176544092018444	0.0573725388376061	0.0495110427872034	10
	GO:0017156	calcium ion regulated exocytosis	7/279	175/23210	Unc13a, Cacna1h, Kcnh1, Cacna1g, Trim9, Stxbp1, Cacna1c	0.00536982752372434	0.101459662944863	0.0875571103356098	7
	GO:0030073	insulin secretion	8/279	223/23210	Glul, Vsnl1, Cartpt, Nnat, Pde1c, Gcg, Ucn3, Cacna1c	0.0057405755811104	0.103887022334519	0.0896518597930352	8
	GO:0009749	response to glucose	6/279	181/23210	Mlxipl, Glul, Vsnl1, Nnat, Pde1c, Gcg	0.0224915322915469	0.190356654880388	0.164272954893781	6
	GO:0006887	exocytosis	9/279	375/23210	Unc13a, Cacna1h, Vsnl1, Kcnh1, Cacna1g, Trim9, Crhr1, Stxbp1, Cacna1c	0.0383330198017338	0.243373724433826	0.21002533839109	9
	GO:0032386	regulation of intracellular transport	10/279	438/23210	Unc13a, Mapk15, Kcnh1, Lmx1b, Crhr1, Pcsk9, Reep2, Stxbp1, Mrln, Cemip	0.039943559307432	0.246428653082628	0.21266166416832	10
Figure 3e-Heatmap of gene expression in pivotal biological processes
Potassium_ion_transport
# Normalized counts from DEGSeq2
	WT_1	WT_2	WT_3	KO_1	KO_2	KO_3
Adrb2	30.224341654789	25.0509006632357	34.1662893046724	118.718721434166	131.421479300958	116.640583055822
Scn4a	1.00747805515963	1.00203602652943	0	15.1959963435733	5.88454384929662	25.8054387291641
Kcnk9	2.01495611031927	2.00407205305886	1.00489086190213	52.2362374310332	22.5574180889704	29.9343089258303
Hcn1	61.4561613647376	6.01221615917657	21.1027080999447	320.065672986513	356.995660190662	253.925517094975
Kcnk10	15.1121708273945	8.01628821223542	8.03912689521704	153.85946297868	145.152081615983	135.22049894082
Kcnf1	47.3514685925027	90.1832423876485	159.777647042439	226.990195382126	290.304163231967	402.56484417496
Lrrc55	26.1944294341504	3.00610807958828	441.147088375035	3960.45654704379	2974.63691581944	4578.91704810287
Kcnj5	13.0972147170752	0	15.073362928532	308.668675728833	230.477967430784	339.599573675799
Abcc9	128.957191060433	125.254503316178	140.684720666298	233.63844378244	226.55493819792	159.993720120817
Ptger3	44.3290344270238	16.0325764244708	14.0684720666298	124.417220063006	131.421479300958	137.284934039153
Pten	2488.47079624429	2187.44464591374	2418.77230459843	3720.16985486104	3727.85852852941	3922.42668683294
Kcnj13	6.0448683309578	6.01221615917657	7.03423603331491	40.8392401733533	10.7883303903771	35.0953966716631
Actn2	30.224341654789	20.0407205305886	12.0586903428256	103.522725090593	96.1142162051782	70.1907933433263
Slc9a9	227.690040466077	254.517150738475	277.349877884988	521.412624538859	554.127879142099	526.430950074947
Lrrc38	12.0897366619156	13.0264683448826	19.0929263761405	57.9347360598732	54.9224092601018	53.6753125566613
Kcnj2	35.2617319305871	32.0651528489417	47.2298705094001	79.7789808037599	87.2874004312332	101.157319818323
Kcna2	168.248835211659	218.443853783415	280.364550470694	586.945358770519	757.144641942832	585.267350377441
Negative_regulation_of_glucose_transmembrane_transport
# Normalized counts from DEGSeq2
	WT_1	WT_2	WT_3	KO_1	KO_2	KO_3
Fabp5	37.2766880409064	22.0447925836474	21.1027080999447	49.3869881166132	60.8069531093984	42.3209195158291
Pid1	238.772299072833	185.376664907944	202.98795410423	358.055663845446	276.573560916941	377.791622994962
Myc	220.63769407996	165.335944377356	151.738520147222	337.161168873033	430.552458306869	376.759405445795
Esr1	9.06730249643669	5.01018013264714	18.0880355142383	37.0402410874599	51.9801373354535	38.1920493191628
Negative_regulation_of_secretion
# Normalized counts from DEGSeq2
	WT_1	WT_2	WT_3	KO_1	KO_2	KO_3
Pde8b	42.3140783167046	55.1119814591185	45.2200887855959	78.8292310322865	101.998760054475	84.6418390316582
Tnfrsf1a	805.982444127706	652.325453270657	796.878453488389	986.790012560792	1142.58226407176	1309.88406989237
Acsl4	663.928038350198	677.376353933893	559.724210079487	1185.28771479872	1256.35011182483	843.321737669082
Egf	274.03403100342	303.616916038417	384.873200108516	821.533552324432	749.298583477103	748.357723145758
Adtrp	0	0	0	21.8442447438866	34.3265057875636	40.256484417496
Acvr1c	149.106752163626	137.278935634532	209.017299275643	595.493106713779	588.454384929662	745.261070498259
Serpinb1a	35.2617319305871	9.01832423876485	9.04401775711917	25.64324382978	44.1340788697247	65.0297055974935
Cd84	29.2168635996293	31.0631168224123	27.1320532713575	313.417424586199	309.919309396289	358.179489560797
Ptger3	44.3290344270238	16.0325764244708	14.0684720666298	124.417220063006	131.421479300958	137.284934039153
Ezr	751.578629149086	585.189039493186	709.452948502904	1232.77520337238	1184.75482832505	1371.81712284236
Nucb2	3667.22012078106	4051.23165525848	2881.02210107341	5599.72465260676	6415.13355304153	5589.45802873694
Entpd1	126.942234950114	110.223962918237	81.3961598140726	151.01021366426	166.728742396738	174.444765809149
Negative_regulation_of_transmembrane_transport
# Normalized counts from DEGSeq2
	WT_1	WT_2	WT_3	KO_1	KO_2	KO_3
Gsto1	173.286225487457	164.333908350826	150.73362928532	258.331937840746	259.900686677267	260.118822389974
Fabp5	37.2766880409064	22.0447925836474	21.1027080999447	49.3869881166132	60.8069531093984	42.3209195158291
Ptger3	44.3290344270238	16.0325764244708	14.0684720666298	124.417220063006	131.421479300958	137.284934039153
Pten	2488.47079624429	2187.44464591374	2418.77230459843	3720.16985486104	3727.85852852941	3922.42668683294
Pid1	238.772299072833	185.376664907944	202.98795410423	358.055663845446	276.573560916941	377.791622994962
Actn2	30.224341654789	20.0407205305886	12.0586903428256	103.522725090593	96.1142162051782	70.1907933433263
Myc	220.63769407996	165.335944377356	151.738520147222	337.161168873033	430.552458306869	376.759405445795
Esr1	9.06730249643669	5.01018013264714	18.0880355142383	37.0402410874599	51.9801373354535	38.1920493191628
Figure 3f-Heatmap of gene expression in pivotal biological processes
Calcium_transport
# Normalized counts from DEGSeq2
	WT_1	WT_2	WT_3	KO_1	KO_2	KO_3
Wnk3	831.169395506697	813.653253541895	985.79793552599	721.809826319732	501.166984498429	435.59580574829
Cacna1h	190.413352425171	156.317620138591	150.73362928532	121.567970748586	107.883303903771	98.0606671708235
Slc8a2	110.82258606756	102.207674706002	138.674938942494	57.9347360598732	66.6914969586951	63.9974880483269
Cacna1g	50.3739027579816	39.0794050346477	41.2005253379873	19.94474520094	24.5189327054026	17.5476983358316
Gcg	609315.67541416	522607.881492317	458391.015565276	304809.842407337	232162.9084863	193571.756995206
Mrln	288.138723775655	350.7126092853	303.477040294443	175.703707722566	159.863441239225	238.442253857476
Cacna1c	1574.68820021451	1747.55083026732	1738.46119109069	930.754776043865	1047.4488051748	1108.60164780489
Trpc4	47.3514685925027	91.1852784141779	41.2005253379873	14.2462465721	25.4996900136187	14.4510456883319
P2ry6	278.063943224059	271.551763189475	296.442804261128	119.66847120564	142.209809691335	204.379074734979
Itpr2	318.363065430444	400.814410611771	553.694864908074	228.889694925073	244.20856974581	253.925517094975
Crhr1	23.1719952686715	71.1445578835894	19.0929263761405	16.1457461150466	5.88454384929662	6.19330529499938
Plcg2	173.286225487457	139.28300768759	142.694502390103	100.673475776173	91.2104296640976	110.447277760822
Cemip	15.1121708273945	15.0305403979414	10.0489086190213	4.74874885736666	4.90378654108052	2.06443509833313
Kcnh1	227.690040466077	516.048553662655	187.914591175698	91.1759780614398	125.536935451661	50.5786599091616
Exocytosis
# Normalized counts from DEGSeq2
	WT_1	WT_2	WT_3	KO_1	KO_2	KO_3
Unc13a	1907.15595841718	2332.73986976051	1914.31709192356	1371.43867000749	1277.92677260558	1367.6882526457
Cacna1h	190.413352425171	156.317620138591	150.73362928532	121.567970748586	107.883303903771	98.0606671708235
Kcnh1	227.690040466077	516.048553662655	187.914591175698	91.1759780614398	125.536935451661	50.5786599091616
Cacna1g	50.3739027579816	39.0794050346477	41.2005253379873	19.94474520094	24.5189327054026	17.5476983358316
Trim9	393.923919567416	752.5290559236	642.125260755461	312.467674814726	301.092493622344	299.343089258303
Stxbp1	5242.91579905073	5135.43463596332	7002.07952573405	3605.25013251277	3826.91501665924	4116.48358607625
Vamp2	3229.97464484178	3299.70463536141	4264.75681791264	3358.3151919297	3026.6170531549	3084.26603690969
Glul	4822.79745004916	5143.45092417555	6666.44597785873	3176.91298557829	3616.05219539277	3284.516241448
Vsnl1	149.106752163626	177.360376695709	163.797210490047	34.1909917730399	39.2302923286441	35.0953966716631
Cartpt	16.1196488825541	14.028504371412	39.1907436141831	10.4472474862066	10.7883303903771	1.03221754916656
Nnat	473.514685925027	631.28269671354	1218.93261548728	408.392401733533	216.747365115759	359.211707109964
Pde1c	572.247535330671	654.329525323716	759.697491598011	478.673884822559	393.283680594658	429.40250045329
Gcg	609315.67541416	522607.881492317	458391.015565276	304809.842407337	232162.9084863	193571.756995206
Ucn3	9686.90150035987	9195.68461546056	10978.4326662808	5621.56889735065	4975.38182458029	7959.42952162337
Cacna1c	1574.68820021451	1747.55083026732	1738.46119109069	930.754776043865	1047.4488051748	1108.60164780489
Crhr1	23.1719952686715	71.1445578835894	19.0929263761405	16.1457461150466	5.88454384929662	6.19330529499938
Regulation_of_transport
# Normalized counts from DEGSeq2
	WT_1	WT_2	WT_3	KO_1	KO_2	KO_3
Fxyd6	2286.97518521237	2722.53188408046	2883.03188279721	1514.85088549996	1497.61640964599	1404.84808441569
Wnk3	831.169395506697	813.653253541895	985.79793552599	721.809826319732	501.166984498429	435.59580574829
P2ry6	278.063943224059	271.551763189475	296.442804261128	119.66847120564	142.209809691335	204.379074734979
Reln	39.2916441512257	61.1241976182951	44.2151979236937	18.0452456579933	32.3649911711314	12.3866105899988
Ppargc1a	58.4337271992587	83.1689902019425	80.3912689521704	38.9397406304066	33.3457484793475	27.8698738274972
Crhr1	23.1719952686715	71.1445578835894	19.0929263761405	16.1457461150466	5.88454384929662	6.19330529499938
Pcsk9	443.290344270238	478.973220681066	295.437913399226	132.964968006266	147.113596232416	139.349369137486
Plcg2	173.286225487457	139.28300768759	142.694502390103	100.673475776173	91.2104296640976	110.447277760822
Rasgrf2	332.467758202679	529.075022007538	321.565075808682	248.834440126013	308.938552088073	179.605853554982
Mrln	288.138723775655	350.7126092853	303.477040294443	175.703707722566	159.863441239225	238.442253857476
Unc13a	1907.15595841718	2332.73986976051	1914.31709192356	1371.43867000749	1277.92677260558	1367.6882526457
Mapk15	577.284925606469	510.036337503479	676.291550060134	325.764171615353	340.322785950988	422.176977609124
Kcnh1	227.690040466077	516.048553662655	187.914591175698	91.1759780614398	125.536935451661	50.5786599091616
Lmx1b	218.62273796964	215.437745703827	242.178697718413	103.522725090593	97.0949735133943	111.479495309989
Reep2	370.751924298745	410.834770877065	426.073725446503	256.4324382978	260.881443985484	259.086604840807
Stxbp1	5242.91579905073	5135.43463596332	7002.07952573405	3605.25013251277	3826.91501665924	4116.48358607625
Cemip	15.1121708273945	15.0305403979414	10.0489086190213	4.74874885736666	4.90378654108052	2.06443509833313
Edn3	389.894007346778	335.682068887358	240.168915994609	148.16096434984	170.651771629602	117.672800604988
Cacna1c	1574.68820021451	1747.55083026732	1738.46119109069	930.754776043865	1047.4488051748	1108.60164780489
Response_to_glucose
# Normalized counts from DEGSeq2
	WT_1	WT_2	WT_3	KO_1	KO_2	KO_3
Mlxipl	9150.92317501494	9302.90247029921	10314.1998065635	5778.27760964375	5825.69841080366	7070.69021179096
Glul	4822.79745004916	5143.45092417555	6666.44597785873	3176.91298557829	3616.05219539277	3284.516241448
Vsnl1	149.106752163626	177.360376695709	163.797210490047	34.1909917730399	39.2302923286441	35.0953966716631
Nnat	473.514685925027	631.28269671354	1218.93261548728	408.392401733533	216.747365115759	359.211707109964
Pde1c	572.247535330671	654.329525323716	759.697491598011	478.673884822559	393.283680594658	429.40250045329
Gcg	609315.67541416	522607.881492317	458391.015565276	304809.842407337	232162.9084863	193571.756995206
Slc2a2	7353.58232461016	8497.26550496955	12032.5631804161	6043.25779588481	7517.50476747643	7872.72324749338
Cartpt	16.1196488825541	14.028504371412	39.1907436141831	10.4472474862066	10.7883303903771	1.03221754916656
Insulin_secretion
# Normalized counts from DEGSeq2
	WT_1	WT_2	WT_3	KO_1	KO_2	KO_3
Glul	4822.79745004916	5143.45092417555	6666.44597785873	3176.91298557829	3616.05219539277	3284.516241448
Vsnl1	149.106752163626	177.360376695709	163.797210490047	34.1909917730399	39.2302923286441	35.0953966716631
Cartpt	16.1196488825541	14.028504371412	39.1907436141831	10.4472474862066	10.7883303903771	1.03221754916656
Nnat	473.514685925027	631.28269671354	1218.93261548728	408.392401733533	216.747365115759	359.211707109964
Pde1c	572.247535330671	654.329525323716	759.697491598011	478.673884822559	393.283680594658	429.40250045329
Gcg	609315.67541416	522607.881492317	458391.015565276	304809.842407337	232162.9084863	193571.756995206
Ucn3	9686.90150035987	9195.68461546056	10978.4326662808	5621.56889735065	4975.38182458029	7959.42952162337
Cacna1c	1574.68820021451	1747.55083026732	1738.46119109069	930.754776043865	1047.4488051748	1108.60164780489
