# Supplementary material for: MicroRNA-21 promotes pancreatic β cell function through modulating glucose uptake
Source: Nat Commun. 2022 Jun 21;13:3545. doi: 10.1038/s41467-022-31317-0 (PMC9213410; doi:10.1038/s41467-022-31317-0)
Supplement: Supplementary file 4 — Source Data [file 41467_2022_31317_MOESM4_ESM.zip › Source data-20220522/Figure 4-Source Data.xlsx]

## Sheet: Sheet1
Figure 4a-Insulin elisa
	OD	C(μIU/ml)（5*）	C(μIU/ml)	C(ng/ml)	P value
WT-2.8mM-1	0.319424	3.36125	16.8063	0.792748	0.826515
WT-2.8mM-2	0.320968	3.56266	17.8133	0.84025
WT-2.8mM-3	0.333848	5.2431	26.2155	1.23658
WT-2.8mM-4	0.3456	6.7765	33.8825	1.59823
miR-21βKO-2.8mM-1	0.325835	4.19764	20.9882	0.990009
miR-21βKO-2.8mM-2	0.323581	3.90363	19.5182	0.920668
miR-21βKO-2.8mM-3	0.344592	6.64497	33.2249	1.56721
miR-21βKO-2.8mM-4	0.318131	3.19255	15.9628	0.75296
WT-16.7mM-1	1.01601	94.2449	471.224	22.2276	0.00111576
WT-16.7mM-2	1.44402	150.088	750.44	35.3981
WT-16.7mM-3	1.56001	165.221	826.105	38.9672
WT-16.7mM-4	1.28571	129.432	647.16	30.5264
miR-21βKO-16.7mM-1	0.58405	37.8871	189.435	8.93563
miR-21βKO-16.7mM-2	0.608866	41.1247	205.624	9.69923
miR-21βKO-16.7mM-3	0.691802	51.9454	259.727	12.2513
miR-21βKO-16.7mM-4	0.619918	42.5667	212.833	10.0393
WT-30mMKCL-1	1.60091	170.557	852.783	40.2256	0.75649
WT-30mMKCL-2	1.52965	161.259	806.295	38.0328
WT-30mMKCL-3	1.82373	199.628	998.138	47.082
WT-30mMKCL-4	1.52299	160.39	801.95	37.8278
miR-21βKO-30mMKCL-1	1.91651	211.733	1058.66	49.937
miR-21βKO-30mMKCL-2	1.84276	202.111	1010.56	47.6678
miR-21βKO-30mMKCL-3	1.90778	210.594	1052.97	49.6684
miR-21βKO-30mMKCL-4	1.08697	103.503	517.517	24.4112
Figure 4b-G6P elisa
	OD	C(μM）	P value
WT-2.8mM-1	0.0892235	3.5	0.180419
WT-2.8mM-2	0.0875757	3.1
WT-2.8mM-3	0.0859279	2.7
miR-21βKO-2.8mM-1	0.0870801	2.9797
miR-21βKO-2.8mM-2	0.0846921	2.4
miR-21βKO-2.8mM-3	0.085104	2.5
WT-16.7mM-1	0.324548	60.625	0.000447856
WT-16.7mM-2	0.34	64.376
WT-16.7mM-3	0.303734	55.5725
miR-21βKO-16.7mM-1	0.211	33.0613
miR-21βKO-16.7mM-2	0.208688	32.5
miR-21βKO-16.7mM-3	0.212513	33.4285
Figure 4c-glucose uptake-OCR
Time (minutes)	WT			miR-21βKO			P value
1.58966	4.1763	4.07833	4.33287	4.13962	3.54281	2.74407	0.154544
8.17972	5.04056	4.14168	3.96762	4.00694	3.33567	2.90085	0.104348
14.7695	3.92191	3.943	4.18154	3.92958	3.68975	3.36839	0.125499
21.3591	4.28706	4.20405	3.89745	4.26271	4.01266	3.79538	0.587054
27.9443	4.18732	3.92826	3.96369	4.16884	4.05896	3.85832	0.985968
34.5336	4.1889	3.89102	4.11934	4.26601	4.12586	3.9268	0.78019
41.2003	4.56787	4.73998	6.79053	1.45574	1.3987	1.19293	0.00501887
47.7917	6.65912	7.1095	8.13942	3.07591	2.65894	1.98027	0.00094969
54.379	6.61152	8.20205	9.02744	4.90041	4.52699	3.9171	0.010219
60.9711	7.77014	7.72915	8.87111	4.52616	5.0129	5.51059	0.00270882
67.5605	8.09739	7.22552	8.73654	4.31614	5.23494	6.01997	0.0127054
74.1519	8.19868	7.01843	8.82839	4.84465	5.39873	5.76664	0.0107661
Figure 4d-glucose uptake-Flow
	MFI-1	MFI-2	MFI-3
WT-Medium	3704	6484	7885
miR-21βKO-Medium	3728	6806	8877
WT-2-NBDG	76709	119623	47628
miR-21βKO-DBDG	43898	78062	19979
