# Supplementary material for: MicroRNA-21 promotes pancreatic β cell function through modulating glucose uptake
Source: Nat Commun. 2022 Jun 21;13:3545. doi: 10.1038/s41467-022-31317-0 (PMC9213410; doi:10.1038/s41467-022-31317-0)
Supplement: Supplementary file 4 — Source Data [file 41467_2022_31317_MOESM4_ESM.zip › Source data-20220522/Figure 5-Source Data.xlsx]

## Sheet: Sheet1
Figure 5a: Expression-islet-glut1-5
	Name	Ct	β-actin	dCt	ddCt	Fold	Fold	P value
	glut1-WT	33.6003	19.99	13.6103	2.77466	6.84315	0.000297309
		34.1814	19.99	14.1914	2.19362	4.57451	0.000198745
		36.3754	19.99	16.3854	-0.000442218	0.999694	4.34328e-05
	glut1-miR-21βKO	32.1466	20	12.1466	4.23842	18.8751	0.000820052
		32.8796	20	12.8796	3.50537	11.3559	0.000493368
		34.4485	20	14.4485	1.9365	3.82777	0.000166302
	glut2-WT	21.8845	19.99	1.89453	14.4905	23018	1.00004	0.010567
		22.3031	19.99	2.31305	14.0719	17221.8	0.748221
		21.495	19.99	1.50497	14.88	30153.4	1.31005
	glut2-miR-21βKO	24.0105	20	4.0105	12.3745	5310	0.230699
		23.4779	20	3.47786	12.9071	7681.34	0.333725
		24.3449	20	4.34488	12.0401	4211.49	0.182973
	glut3-WT	28.6588	19.99	8.66877	7.71623	210.289	0.00913625
		27.9032	19.99	7.91318	8.47182	355.035	0.0154249
		27.9507	19.99	7.96071	8.42429	343.53	0.014925
	glut3-miR-21βKO	28.8293	20	8.82926	7.55574	188.15	0.00817441
		28.9242	20	8.92417	7.46083	176.17	0.00765393
		29.877	20	9.87698	6.50802	91.0144	0.00395423
	glut4-WT	29.9564	19.99	9.96642	6.41858	85.543	0.00371651
		30.1107	19.99	10.1207	6.2643	76.8675	0.0033396
		30.0757	19.99	10.0857	6.29933	78.7565	0.00342167
	glut4-miR-21βKO	30.5872	20	10.5872	5.79784	55.6318	0.00241699
		30.3908	20	10.3908	5.99416	63.7412	0.00276931
		30.594	20	10.594	5.791	55.3687	0.00240556
	glut5-WT	23.0284	19.99	3.0384	13.3466	10416.6	0.452563	0.0598
		23.0454	19.99	3.05537	13.3296	10294.8	0.447269
		23.2073	19.99	3.2173	13.1677	9201.82	0.399784
	glut5-miR-21βKO	22.9759	20	2.97587	13.4091	10878	0.472608
		22.5547	20	2.55472	13.8303	14565.6	0.632821
		22.5775	20	2.57746	13.8075	14337.9	0.622926
Figure 5b: Expression-islet β cell-glut2
	Name	Ct	β-actin	dCt	ddCt	Fold	P value
	glut2-WT- β cell	20.85	20.45	0.4	3.14	8.81524	1.25643e-05
		20.82	20.45	0.37	3.17	9.00047
		20.98	20.45	0.53	3.01	8.05564
	glut2-miR-21βKO- β cell	23.86	20.34	3.52	0.02	1.01396
		23.79	20.34	3.45	0.09	1.06437
		23.88	20.34	3.54	0	1
Figure 5c: glut2-IF
Figure 5d: IOD of glut2
	Name	IOD		Name	IOD	P value
	WT-1	40.39		miR-21βKO-1	43.13	6.87314e-17
	WT-4	53.72		miR-21βKO-2	39.2
	WT-5	54.68		miR-21βKO-3	29.83
	WT-6	54.92		miR-21βKO-4	45.4
	WT-8	41.45		miR-21βKO-5	32.11
	WT-9	54.52		miR-21βKO-6	34.18
	WT-10	53.86		miR-21βKO-7	28.19
	WT-11	43.51		miR-21βKO-8	28.86
	WT-12	55.07		miR-21βKO-9	28.37
	WT-13	56.54		miR-21βKO-10	41.14
	WT-14	58.49		miR-21βKO-11	36.55
	WT-16	53.5		miR-21βKO-12	30.99
	WT-17	55.23		miR-21βKO-13	37.42
	WT-18	54.51		miR-21βKO-14	34.05
	WT-19	55.33		miR-21βKO-15	37.98
	WT-20	53.97		miR-21βKO-16	39.5
	WT-21	55.63		miR-21βKO-17	32.42
	WT-22	57.41		miR-21βKO-18	38.67
	WT-23	56.89		miR-21βKO-19	36.59
	WT-24	56.29		miR-21βKO-20	36.05
	WT-25	58.48		miR-21βKO-21	37.33
	WT-26	60.11
	WT-27	56.34
	WT-28	56.15
	WT-30	56.87
	WT-31	58.36
Figure 5e: WT & miR-21betaKO glut2 WB
Figure 5f: glut2 overexpression
Figure 5g: Expression-islet-Overpression glut2
	Name	Ct	gapdh	dCt	ddCt	Fold	P value
	Glut2-WT-GFP	23.41	14.29	9.12	0.82	1.76541	0.00218739
		23.49	14.29	9.2	0.74	1.67018
		23.52	14.29	9.23	0.71	1.6358
	Glut2-miR-21βKO-GFP	23.69	13.75	9.94	0	1
		23.37	13.75	9.62	0.32	1.24833
		23.59	13.75	9.84	0.1	1.07177
	Glut2-WT-glut2	11.69	14.39	-2.7	12.64	6382.92	0.277005
		11.61	14.39	-2.78	12.72	6746.86
		11.55	14.39	-2.84	12.78	7033.37
	Glut2-miR-21βKO-glut2	11.42	14.1	-2.68	12.62	6295.04
		11.32	14.1	-2.78	12.72	6746.86
		11.46	14.1	-2.64	12.58	6122.9
Figure 5h: insulin ELISA-islet Overpression glut2
		OD	C(μIU/ml)（5*）	C(μIU/ml)	C(ng/ml)	P value
	WT-GFP-2.8mM-1	0.380402	11.317	56.585	2.66911	0.285839
	WT-GFP-2.8mM-2	0.389734	12.5346	62.6729	2.95627
	WT-GFP-2.8mM-3	0.393705	13.0527	65.2633	3.07846
	WT-GFP-2.8mM-4	0.381299	11.434	57.1701	2.6967
	miR-21βKO-GFP-2.8mM-1	0.402796	14.2388	71.194	3.35821
	miR-21βKO-GFP-2.8mM-2	0.371177	10.1135	50.5676	2.38526
	miR-21βKO-GFP-2.8mM-3	0.362114	8.93107	44.6553	2.10638
	miR-21βKO-GFP-2.8mM-4	0.36055	8.72702	43.6351	2.05826
	WT-GFP-16.7mM-1	1.56805	166.269	831.347	39.2145	6e-06
	WT-GFP-16.7mM-2	1.54422	163.161	815.803	38.4813
	WT-GFP-16.7mM-3	1.62433	173.612	868.062	40.9463
	WT-GFP-16.7mM-4	1.55197	164.172	820.858	38.7197
	miR-21βKO-GFP-16.7mM-1	0.981476	89.7392	448.696	21.1649
	miR-21βKO-GFP-16.7mM-2	1.03371	96.5543	482.771	22.7722
	miR-21βKO-GFP-16.7mM-3	1.05132	98.8517	494.259	23.3141
	miR-21βKO-GFP-16.7mM-4	0.893898	78.3128	391.564	18.47
	WT-Glut2-2.8mM-1	0.405863	14.6389	73.1945	3.45257	0.053
	WT-Glut2-2.8mM-2	0.406171	14.6791	73.3956	3.46206
	WT-Glut2-2.8mM-3	0.421196	16.6395	83.1973	3.9244
	WT-Glut2-2.8mM-4	0.42026	16.5173	82.5867	3.8956
	miR-21βKO-Glut2-2.8mM-1	0.406043	14.6625	73.3123	3.45813
	miR-21βKO-Glut2-2.8mM-2	0.40598	14.6542	73.2712	3.45619
	miR-21βKO-Glut2-2.8mM-3	0.384234	11.817	59.085	2.78703
	miR-21βKO-Glut2-2.8mM-4	0.38385	11.7669	58.8345	2.77521
	WT-Glut2-16.7mM-1	2.0684	231.551	1157.75	54.611	0.109834
	WT-Glut2-16.7mM-2	2.19227	247.711	1238.55	58.4224
	WT-Glut2-16.7mM-3	2.21334	250.46	1252.3	59.0708
	WT-Glut2-16.7mM-4	2.18748	247.086	1235.43	58.275
	miR-21βKO-Glut2-16.7mM-1	2.08745	234.036	1170.18	55.1972
	miR-21βKO-Glut2-16.7mM-2	2.1782	245.876	1229.38	57.9896
	miR-21βKO-Glut2-16.7mM-3	1.9165	211.732	1058.66	49.9369
	miR-21βKO-Glut2-16.7mM-4	1.80844	197.633	988.163	46.6115
