# Supplementary material for: MicroRNA-21 promotes pancreatic β cell function through modulating glucose uptake
Source: Nat Commun. 2022 Jun 21;13:3545. doi: 10.1038/s41467-022-31317-0 (PMC9213410; doi:10.1038/s41467-022-31317-0)
Supplement: Supplementary file 4 — Source Data [file 41467_2022_31317_MOESM4_ESM.zip › Source data-20220522/Figure 6-Source Data.xlsx]

## Sheet: Sheet1
Figure 6a: Expression-islet-PDCD4
No.	Name	Ct	gapdh	dCt	ddCt	Fold	P value
	WT-1	28.7785	18.3401	10.4384	0.270686	1.20638	0.00120468
	WT-2	29.0492	18.3401	10.7091	0	1
	WT-3	29.0229	18.3401	10.6828	0.0263117	1.01841
	miR-21βKO-1	28.4459	18.9632	9.48277	1.22632	2.33969
	miR-21βKO-2	28.1382	18.9632	9.17507	1.53402	2.89591
	miR-21βKO-3	28.1274	18.9632	9.16418	1.54491	2.91786
Figure 6b: WT & miR-21betaKO Pdcd4 WB
Figure 6c: WT & miR-21betaKO c-Jun WB
Figure 6d: siPdcd4 Pdcd4 WB
Figure 6e: siPdcd4 Glut2 WB
Figure 6f: Luciferase-β-TC6
	firefly	renilla	ration	ration	P value
pgl3-glut2-prk5-1	877.201	9128	0.0961	1.03892	0.00237988
pgl3-glut2-prk5-2	850.454	9460	0.0899	0.971892
pgl3-glut2-prk5-3	914	10000	0.0914	0.988108
pgl3-glut2-prk5-cjun-1	4137.59	9821	0.4213	4.55459
pgl3-glut2-prk5-cjun-2	4794.11	9671	0.495721	5.35914
pgl3-glut2-prk5-cjun-3	2899.77	8729	0.3322	3.59135
Figure 6g: Expression-Glut2
No.	Name	Ct	gapdh	dCt	ddCt	Fold	P value
	pRK5-1	25.9806	17.1609	8.81969	3.57321	11.9027	0.00253323
	pRK5-2	26.2093	17.1609	9.04832	3.34458	10.1583
	pRK5-3	26.03	17.1609	8.86906	3.52384	11.5023
	pRK5c-jun-1	25.8732	17.454	8.41923	3.97367	15.7106
	pRK5c-jun-2	25.6845	17.454	8.23052	4.16238	17.9061
	pRK5c-jun-3	25.79	17.454	8.33601	4.05689	16.6435
	DMSO-1	25.4873	16.1745	9.31286	3.08004	8.4564	0.000541651
	DMSO-2	25.0596	16.1745	8.88507	3.50783	11.3753
	DMSO-3	25.33	16.1745	9.15551	3.23739	9.43084
	AP-1 inhibitor-1	28.083	15.9171	12.1659	0.226977	1.17038
	AP-1 inhibitor-2	28.2221	15.9171	12.3051	0.0878299	1.06277
	AP-1 inhibitor-3	28.31	15.9171	12.3929	-3.22803e-05	0.999978
Figure 6h: b-TC-6 c-Jun over-expression Glut2 WB
Figure 6i: Pancreatic islets AP-1 inhibition Glut2 WB
