# Supplementary material for: MicroRNA-21 promotes pancreatic β cell function through modulating glucose uptake
Source: Nat Commun. 2022 Jun 21;13:3545. doi: 10.1038/s41467-022-31317-0 (PMC9213410; doi:10.1038/s41467-022-31317-0)
Supplement: Supplementary file 4 — Source Data [file 41467_2022_31317_MOESM4_ESM.zip › Source data-20220522/Figure 7-Source Data.xlsx]

## Sheet: Sheet1
Figure 7a: Expression-miR-21&glut2-mouse islet-CMV-overpression miR-21
No.	Name	Ct	U6	dCt	ddCt	Fold	P value
	mir-21-NCgfp-1	21.22	13.64	7.58	0	1	3.96317e-06
	mir-21-NCgfp-2	21.11	13.64	7.47	0.11	1.07923
	mir-21-NCgfp-3	21.2	13.64	7.56	0.02	1.01396
	mir21-mir21 virus-1	18.56	13.78	4.78	2.8	6.9644
	mir21-mir21 virus-2	18.44	13.78	4.66	2.92	7.56846
	mir21-mir21 virus-3	18.48	13.78	4.7	2.88	7.3615
	Name	Ct	gapdh	dCt	ddCt	Fold	P value
	glut2-mirGFPvirus-1	23.98	18.21	5.77	0.03	1.02101	0.00146187
	glut2-mirGFPvirus-2	23.88	18.21	5.67	0.13	1.09429
	glut2-mirGFPvirus-3	24.01	18.21	5.8	0	1
	Glut2-mir21virus-1	23.63	18.42	5.21	0.59	1.50525
	Glut2-mir21virus-2	23.44	18.42	5.02	0.78	1.71713
	Glut2-mir21virus-3	23.59	18.42	5.17	0.63	1.54756
Figure 7b: Insulin elisa-mouse islet-CMV-overpression miR-21
	Name	OD	C(μIU/ml)（5*）	C(μIU/ml)	C(ng/ml)	P value
	NC-1	1.33573	135.959	679.795	32.0658	0.000165877
	NC-2	1.39862	144.164	720.821	34.001
	NC-3	1.43628	149.077	745.384	35.1596
	miR-21adv-1	2.44965	281.292	1406.46	66.3425
	miR-21adv-2	2.56914	296.882	1484.41	70.0194
	miR-21adv-3	2.32147	264.568	1322.84	62.3982
Figure 7c: Expression-miR-21&glut2-human islet-CMV-overpression miR-21
No.	Name	Ct	U6	dCt	ddCt	Fold	P value
	mir-21-NCgfp-1	20.86	14.05	6.84	0.03	1.02101	2.189e-09
	mir-21-NCgfp-2	20.74	13.96	6.72	0.15	1.10957
	mir-21-NCgfp-3	20.88	14.06	6.86	0.01	1.00696
	mir-21-NCgfp-4	20.22	13.95	6.75	0.12	1.08673
	mir-21-NCgfp-5	20.11	13.2	6.64	0.23	1.17283
	mir-21-NCgfp-6	20.34	13.26	6.87	0	1
	mir21-mir21 virus-1	18.71	13.66	5.02	1.85	3.605
	mir21-mir21 virus-2	18.62	13.65	4.93	1.94	3.83706
	mir21-mir21 virus-3	18.61	13.75	4.92	1.95	3.86375
	mir21-mir21 virus-4	18.86	13.83	5.01	1.86	3.63008
	mir21-mir21 virus-5	18.94	13.83	5.09	1.78	3.43426
	mir21-mir21 virus-6	19.11	13.89	5.26	1.61	3.05252
	Name	Ct	gapdh	dCt	ddCt	Fold	P value
	glut2-mirGFPvirus-1	23.09	16.71	6.31	0.9	1.86607	0.0126458
	glut2-mirGFPvirus-2	23.16	16.82	6.38	0.83	1.77769
	glut2-mirGFPvirus-3	23.15	16.81	6.37	0.84	1.79005
	glut2-mirGFPvirus-4	23.68	16.67	7.21	0	1
	glut2-mirGFPvirus-5	23.21	16.37	6.74	0.47	1.38511
	glut2-mirGFPvirus-6	23.65	16.39	7.18	0.03	1.02101
	Glut2-mir21virus-2	22.36	16.54	5.93	1.28	2.42839
	Glut2-mir21virus-2	22.32	16.65	5.89	1.32	2.49666
	Glut2-mir21virus-3	22.09	16.1	5.66	1.55	2.92817
	Glut2-mir21virus-4	21.96	16.18	5.75	1.46	2.75108
	Glut2-mir21virus-5	22.2	16.26	5.99	1.22	2.32947
	Glut2-mir21virus-6	22.04	16.2	5.83	1.38	2.60268
Figure 7d: Insulin elisa-human islet-CMV-overpression miR-21
	Name	OD	C(μIU/ml)（5*）	C(μIU/ml)	C(ng/ml)	P value
	NC adv-1	0.983	146.739	586.957	27.6866	1.45765e-05
	NC adv-2	1.148	169.517	678.07	31.9844
	NC adv-3	1.323	193.676	774.705	36.5427
	NC adv-4	1.278	187.464	749.856	35.3705
	hmiR-21adv-1	2.411	343.875	1375.5	64.882
	hmiR-21adv-2	2.296	327.999	1312	61.8866
	hmiR-21adv-3	2.574	366.377	1465.51	69.1277
	hmiR-21adv-4	2.362	337.11	1348.44	63.6057
Figure 7e: Expression-miR-21&glut2-mouse islet-Ins-overpression miR-21
No.	Name	Ct	U6	dCt	ddCt	Fold	P value
	mir-21-NCgfp-1	26.2	16.11	10.19	0.05	1.03526	0.000684974
	mir-21-NCgfp-2	26.08	15.94	10.07	0.17	1.12506
	mir-21-NCgfp-3	26.25	15.98	10.24	0	1
	mir21-mir21 virus-1	23.45	15.03	8.41	1.83	3.55537
	mir21-mir21 virus-2	23.59	15.02	8.55	1.69	3.22657
	mir21-mir21 virus-3	23.8	15.08	8.76	1.48	2.78949
	Name	Ct	gapdh	dCt	ddCt	Fold	P value
	glut2-mirGFPvirus-1	23.03	17.17	5.79	0.19	1.14076	3.99656e-05
	glut2-mirGFPvirus-2	23.22	17.2	5.98	0	1
	glut2-mirGFPvirus-3	23.01	17.36	5.77	0.21	1.15669
	Glut2-mir21virus-1	22.73	19.17	3.75	2.23	4.69134
	Glut2-mir21virus-2	22.84	18.82	3.86	2.12	4.34694
	Glut2-mir21virus-3	22.91	18.94	3.93	2.05	4.14106
Figure 7f: Insulin elisa-mouse islet-Ins-overpression miR-21
	Name	OD	C(μIU/ml)（5*）	C(μIU/ml)	C(ng/ml)	P value
	NC adv-1	1.111	103.125	1031.25	48.644	0.000157974
	NC adv-2	1.151	111.603	1116.03	52.6429
	NC adv-3	1.095	99.7343	997.343	47.0445
	Ins-miR-21adv-1	1.744	237.283	2372.83	111.926
	Ins-miR-21adv-2	1.844	258.477	2584.77	121.923
	Ins-miR-21adv-3	1.697	227.322	2273.22	107.227
														P value
														#DIV/0!
														P value
														#DIV/0!
														P value
														#DIV/0!
														P value
														#DIV/0!
