# Supplementary material for: MicroRNA-21 promotes pancreatic β cell function through modulating glucose uptake
Source: Nat Commun. 2022 Jun 21;13:3545. doi: 10.1038/s41467-022-31317-0 (PMC9213410; doi:10.1038/s41467-022-31317-0)
Supplement: Supplementary file 4 — Source Data [file 41467_2022_31317_MOESM4_ESM.zip › Source data-20220522/Figure 8-Source Data.xlsx]

## Sheet: Sheet1
Figure 8b: Blood glucose-miR-21 agomir treament-db/db
	Name
		day-1		day4		day7		day10
		mmol/l	mg/dl	mmol/l	mg/dl	mmol/l	mg/dl	mmol/l	mg/dl
	WT-1	31.7	570.6	27.8	500.4	30.65	551.7	31.5	567
	WT-2	33.3	599.4	31.4	565.2	28.5	513	33.3	599.4
	WT-3	33.3	599.4	30	540	27.5	495	28	504
	WT-4	18.25	328.5	20.6	370.8	19.8111	356.6	21.8556	393.4
	WT-5	21.25	382.5	24.4	439.2	23.8	428.4	20.6	370.8
	WT-6	28.85	519.3	27.8	500.4	23.5	423	22.1	397.8
	WT-7	33.3	599.4	33.3	599.4	33.3	599.4	33.3	599.4
	WT-8	24.6111	443	27.6111	497	22.8333	411	24.4444	440
	WT-9	24.8333	447	27.6111	497	25.1111	452	25	450
	WT-10	21.6667	390	23.8889	430	25.5556	460	22.7778	410
	miR-21 agomir-1	21.55	387.9	22.9	412.2	22.05	396.9	26.5	477
	miR-21 agomir-2	33.3	599.4	30	540	27.7778	500	17.9	322.2
	miR-21 agomir-3	24.85	447.3	19.4	349.2	18.4	331.2	19.6	352.8
	miR-21 agomir-4	21.25	382.5	19	342	14.5	261	10.8	194.4
	miR-21 agomir-5	29.2	525.6	11.9	214.2	12.9	232.2	21	378
	miR-21 agomir-6	18.1556	326.8	28.3	509.4	26.5556	478	10	180
	miR-21 agomir-7	30.7	552.6	13.3333	240	16.0169	288.305	17.5	315
	miR-21 agomir-8	33.3	599.4	13.1073	235.932	12.9379	232.881	17.2	309.6
	miR-21 agomir-9	33.3	599.4	24.4444	440	22.2778	401	17.7778	320
	miR-21 agomir-10	33.3	599.4	24.6111	443	20.7222	373	12.7778	230
	P value		0.766241		0.010266		0.005659		0.000568
Figure 8c: Body weight-miR-21 agomir treament-db/db
	Name
		day-1(g)	day4(g)	day7(g)	day10(g)
	WT-1	42.5	45.9	46	47
	WT-2	41.3	42.9	44.2	45.7
	WT-3	40.1	42.8	44.9	45.7
	WT-4	44.9	48	49.2	49.5
	WT-5	46	48.7	49.2	50
	WT-6	44.1	46.6	47.6	50.4
	WT-7	42.1	44.4	44.8	45.6
	WT-8	41.5	43.5	45	45
	WT-9	42.5	44	46	46.8
	WT-10	43.5	45	47	47.9
	miR-21 agomir-1	44.7	45.8	46.1	48.2
	miR-21 agomir-2	44	46.7	47.1	48.5
	miR-21 agomir-3	46.4	47.7	50.1	50.6
	miR-21 agomir-4	42	45.8	47.8	48.6
	miR-21 agomir-5	43.6	44.2	45.8	50.6
	miR-21 agomir-6	44.7	46.1	46.5	47.3
	miR-21 agomir-7	40.4	42.5	43	44.3
	miR-21 agomir-8	40	42.3	45.9	46.3
	miR-21 agomir-9	42.3	43	45	45
	miR-21 agomir-10	44	45	46.8	47
	P value	0.677367	0.761955	0.980717	0.763559
Figure 8d: % of Body fat-miR-21 agomir treament-db/db
		NC-1	NC-2	NC-3	NC-4	NC-5	mir21-1#	mir21-2#	mir21-3#	mir21-4#	mir21-5#
	weight(g)	38.7	40.2	40.4	41.4	39.7	40	37.5	41.7	44	41
	Heart(g)	0.1	0.1	0.1	0.1	0.1	0.2	0.1	0.1	0.2	0.1
	Liver(g)	2.6	2.2	2.7	2.7	2.4	2.4	2.4	2.5	3.1	2.6
	Spleen(g)	0.1	0.1	0.1	0.1	0.1	0.1	0.1	0.1	0.1	0.1
	Kidney(g)	0.2	0.3	0.3	0.4	0.2	0.4	0.5	0.1	0.4	0.4
	Perirenal(g)	0.4	0.5	0.5	0.7	0.6	0.7	0.5	0.4	0.9	0.6
	Subcutaneous(g)	5.2	5.5	4.9	5.5	5.5	5.7	5.3	5.3	5.6	5.7
	Mesenteric(g)	0.7	0.5	1.2	1.2	1.1	0.9	0.9	1.1	1.3	1.1
	% of Body fat											P value
	Heart	0.258398	0.248756	0.247525	0.241546	0.251889	0.5	0.266667	0.239808	0.454545	0.243902	0.143641
	Liver	6.71835	5.47264	6.68317	6.52174	6.04534	6	6.4	5.9952	7.04545	6.34146	0.828431
	Spleen	0.258398	0.248756	0.247525	0.241546	0.251889	0.25	0.266667	0.239808	0.227273	0.243902	0.576392
	Kidney	0.516796	0.746269	0.742574	0.966184	0.503778	1	1.33333	0.239808	0.909091	0.97561	0.350682
	Perirenal	1.03359	1.24378	1.23762	1.69082	1.51134	1.75	1.33333	0.959233	2.04545	1.46341	0.465232
	Subcutaneous	13.4367	13.6816	12.1287	13.285	13.8539	14.25	14.1333	12.7098	12.7273	13.9024	0.574643
	Mesenteric	1.80879	1.24378	2.9703	2.89855	2.77078	2.25	2.4	2.63789	2.95455	2.68293	0.519009
Figure 8e: TG-TC-HDLC-HDLC-miR-21agomir treament-db/db
	TG
		blank	stander	NC-1	NC-2	NC-3	NC-4	NC-5	miR-21-1	miR-21-2	miR-21-3	miR-21-4	miR-21-5	P value
	OD	0.078	0.259	0.258	0.39	0.273	0.261	0.195	0.215	0.342	0.328	0.18	0.24	0.756532
	C(mmol/L）-Dilute			0.994475	1.72376	1.07735	1.01105	0.646409	0.756906	1.45856	1.38122	0.563536	0.895028
	C(（mmol/L）			2.24751	3.89569	2.43481	2.28497	1.46088	1.71061	3.29635	3.12155	1.27359	2.02276
	TC
		blank	stander	NC-1	NC-2	NC-3	NC-4	NC-5	miR-21-1	miR-21-2	miR-21-3	miR-21-4	miR-21-5	P value
	OD	0.05	0.141	0.26	0.243	0.306	0.266	0.241	0.281	0.207	0.262	0.239	0.264	0.488385
	C(mmol/L）-Dilute			2.30769	2.12088	2.81319	2.37363	2.0989	2.53846	1.72527	2.32967	2.07692	2.35165
	C(（mmol/L）			11.9308	10.9649	14.5442	12.2716	10.8513	13.1238	8.91967	12.0444	10.7377	12.158
	HDLC
		blank	stander	NC-1	NC-2	NC-3	NC-4	NC-5	miR-21-1	miR-21-2	miR-21-3	miR-21-4	miR-21-5	P value
	OD1	0.044	0.057	0.053	0.07	0.069	0.061	0.054	0.057	0.06	0.1	0.055	0.057	0.631763
	OD2	0.055	0.291	0.271	0.322	0.26	0.228	0.171	0.256	0.244	0.292	0.269	0.272
	C(mmol/L）-Dilute			0.928251	1.08072	0.807175	0.699552	0.475336	0.843049	0.775785	0.811659	0.910314	0.914798
	C(（mmol/L）			0.928251	1.08072	0.807175	0.699552	0.475336	0.843049	0.775785	0.811659	0.910314	0.914798
	LDLC
		blank	stander	NC-1	NC-2	NC-3	NC-4	NC-5	miR-21-1	miR-21-2	miR-21-3	miR-21-4	miR-21-5	P value
	OD1	0.051	0.071	0.072	0.08	0.085	0.081	0.069	0.077	0.073	0.056	0.077	0.071	0.90094
	OD2	0.066	0.372	0.244	0.228	0.258	0.218	0.228	0.246	0.226	0.215	0.225	0.226
	C(mmol/L）-Dilute			0.548951	0.465035	0.552448	0.426573	0.503497	0.538462	0.482517	0.503497	0.465035	0.48951
	C(（mmol/L）			1.50962	1.27885	1.51923	1.17308	1.38462	1.48077	1.32692	1.38462	1.27885	1.34615
Figure 8f: Expression-Glut2-miR-21 agomir treament-db/db
No.	Name	Ct	Gapdh	dCt	ddCt	Fold	P value
	NC-heart-1	27.173	15.974	11.199	3.045	8.25347
	NC-heart-2	27.183	15.974	11.209	3.035	8.19645
	NC-heart-3	27.18	15.974	11.206	3.038	8.21352
	miR-21ago-heart-1	28.982	16.37	12.612	1.632	3.09942
	miR-21ago-heart-2	28.996	16.37	12.626	1.618	3.06949
	miR-21ago-heart-3	28.9988	16.37	12.6288	1.6152	3.06354
	NC-liver-1	20.393	17.061	3.332	10.912	1926.81	0.270073
	NC-liver-2	20.315	17.061	3.254	10.99	2033.85
	NC-liver-3	20.355	17.061	3.294	10.95	1978.24
	miR-21ago-liver-1	20.726	17.356	3.37	10.874	1876.72
	miR-21ago-liver-2	20.744	17.356	3.388	10.856	1853.45
	miR-21ago-liver-3	20.635	17.356	3.279	10.965	1998.91
	NC-spleen-1	33.396	20.033	13.363	0.881	1.84165
	NC-spleen-2	33.433	20.033	13.4	0.844	1.79502
	NC-spleen-3	33.411	20.033	13.378	0.866	1.8226
	miR-21ago-spl-1	33.067	20.472	12.595	1.649	3.13616
	miR-21ago-spl-2	33.044	20.472	12.572	1.672	3.18656
	miR-21ago-spl-3	33.045	20.472	12.573	1.671	3.18435
	NC-lung-1	31.503	20.272	11.231	3.013	8.07241
	NC-lung-2	31.155	20.272	10.883	3.361	10.2745
	NC-lung-3	31.333	20.272	11.061	3.183	9.08194
	miR-21ago-lung-1	32.806	19.424	13.382	0.862	1.81756
	miR-21ago-lung-2	33.668	19.424	14.244	0	1
	miR-21ago-lung-3	33.798	19.424	14.374	-0.13	0.913831
	NC-Kidney-1	20.286	16.453	3.833	10.411	1361.52	0.553797
	NC-Kidney-2	20.415	16.453	3.962	10.282	1245.06
	NC-Kidney-3	20.369	16.453	3.916	10.328	1285.4
	miR-21ago-Kidney-1	20.013	16.183	3.83	10.414	1364.35
	miR-21ago-Kidney-2	20.246	16.183	4.063	10.181	1160.88
	miR-21ago-Kidney-3	20.158	16.183	3.975	10.269	1233.89
	NC-Pancreas-1	29.08	21.872	7.208	7.036	131.234	0.000849253
	NC-Pancreas-2	29.092	21.872	7.22	7.024	130.147
	NC-Pancreas-3	29.089	21.872	7.217	7.027	130.418
	miR-21ago-Pancreas-1	28.272	22.362	5.91	8.334	322.689
	miR-21ago-Pancreas-2	28.573	22.362	6.211	8.033	261.923
	miR-21ago-Pancreas-3	28.452	22.362	6.09	8.154	284.838
Figure 8g: NC & miR-21 agomir Glut2 WB
Figure 8h: Insulin elisa-miR-21 agomir treament-db/db
		OD	C(μIU/ml)（5*）	C(μIU/ml)-2*	C(ng/ml)	P value
	NC-1	0.386375	12.0963	24.1927	1.14116	0.0003
	NC-2	0.369746	9.92679	19.8536	0.93649
	NC-3	0.403146	14.2845	28.569	1.3476
	NC-4	0.404508	14.4621	28.9242	1.36435
	NC-5	0.415454	15.8903	31.7806	1.49909
	miR-21 agomir-1	0.502157	27.2024	54.4048	2.56626
	miR-21 agomir-2	0.504225	27.4723	54.9445	2.59172
	miR-21 agomir-3	0.509937	28.2174	56.4348	2.66202
	miR-21 agomir-4	0.447345	20.0511	40.1022	1.89161
	miR-21 agomir-5	0.538405	31.9318	63.8635	3.01243
