# Supplementary material for: MicroRNA-21 promotes pancreatic β cell function through modulating glucose uptake
Source: Nat Commun. 2022 Jun 21;13:3545. doi: 10.1038/s41467-022-31317-0 (PMC9213410; doi:10.1038/s41467-022-31317-0)
Supplement: Supplementary file 4 — Source Data [file 41467_2022_31317_MOESM4_ESM.zip › Source data-20220522/Figure S1-Source Data.xlsx]

## Sheet: Sheet1
Figure S1b & S1c: genotyping
Figure S1d: genotyping
Figure S1e: miR-21 tissue expression
No.	Name	Ct	u6-mean	dCt	ddCt	Fold	P value
	WT-brain-1	15.89	10.17	5.72	5.88	58.892	0.752531
	WT-brain-2	15.95	10.17	5.78	5.82	56.493
	WT-brain-3	16.02	10.17	5.85	5.75	53.8174
	WT-brain-4	15.97	10.17	5.8	5.8	55.7152
	mir-21βKO-brain-1	16.31	10.45	5.86	5.74	53.4456
	mir-21βKO-brain-2	16.25	10.45	5.8	5.8	55.7152
	mir-21βKO-brain-3	16.14	10.45	5.69	5.91	60.1295
	mir-21βKO-brain-4	16.32	10.45	5.87	5.73	53.0765
	WT-hypothalamus-1	17.75	13.5	4.25	7.35	163.144	0.0002522
	WT-hypothalamus-2	17.8	13.5	4.3	7.3	157.586
	WT-hypothalamus-3	17.99	13.5	4.49	7.11	138.141
	WT-hypothalamus-4	17.5	13.5	4	7.6	194.012
	mir-21βKO-hypothalamus-1	18.61	13.15	5.46	6.14	70.5219
	mir-21βKO-hypothalamus-2	18.58	13.15	5.43	6.17	72.0037
	mir-21βKO-hypothalamus-3	18.48	13.15	5.33	6.27	77.1717
	mir-21βKO-hypothalamus-4	18.54	13.15	5.39	6.21	74.028
	WT-stomach-1	11.46	9.54	1.92	9.68	820.296	0.081192
	WT-stomach-2	11.37	9.54	1.83	9.77	873.098
	WT-stomach-3	11.42	9.54	1.88	9.72	843.357
	WT-stomach-4	11.39	9.54	1.85	9.75	861.078
	mir-21βKO-stomach-1	11.55	9.76	1.79	9.81	897.644
	mir-21βKO-stomach-2	11.53	9.76	1.77	9.83	910.175
	mir-21βKO-stomach-3	11.6	9.76	1.84	9.76	867.067
	mir-21βKO-stomach-4	11.57	9.76	1.81	9.79	885.286
	WT-spleen-1	11.67	8.79	2.88	8.72	421.679	0.76
	WT-spleen-2	11.6	8.79	2.81	8.79	442.643
	WT-spleen-3	11.69	8.79	2.9	8.7	415.873
	WT-spleen-4	11.56	8.79	2.77	8.83	455.087
	mir-21βKO-spleen-1	11.85	8.98	2.87	8.73	424.612
	mir-21βKO-spleen-2	11.83	8.98	2.85	8.75	430.539
	mir-21βKO-spleen-3	11.85	8.98	2.87	8.73	424.612
	mir-21βKO-spleen-4	11.79	8.98	2.81	8.79	442.643
	WT-pancreas-1	18.86	14.76	4.1	7.5	181.019	8.26468e-05
	WT-pancreas-2	18.8	14.76	4.04	7.56	188.706
	WT-pancreas-3	18.61	14.21	4.4	7.2	147.033
	WT-pancreas-4	18.74	14.21	4.53	7.07	134.364
	mir-21βKO-pancreas-1	20.56	14.14	6.42	5.18	36.2523
	mir-21βKO-pancreas-2	20.29	14.14	6.15	5.45	43.7133
	mir-21βKO-pancreas-3	20.56	13.95	6.61	4.99	31.779
	mir-21βKO-pancreas-4	20.29	13.95	6.34	5.26	38.3193
	WT-islet-1	20.98	15.16	5.82	5.78	54.9482	0.00157558
	WT-islet-2	21.34	15.16	6.18	5.42	42.8137
	WT-islet-3	21.26	14.63	6.63	4.97	31.3414
	WT-islet-4	21.32	14.63	6.69	4.91	30.0647
	mir-21βKO-islet-1	22.79	13.89	8.9	2.7	6.49802
	mir-21βKO-islet-2	22.51	13.89	8.62	2.98	7.88986
	mir-21βKO-islet-3	21.96	13.63	8.33	3.27	9.64646
	mir-21βKO-islet-4	22.32	13.63	8.69	2.91	7.51618
	WT-bcell-1	22.62	14.62	8	3.6	12.1257	0.001535
	WT-bcell-2	22.59	14.62	7.97	3.63	12.3805
	WT-bcell-3	22.83	14.27	8.56	3.04	8.22491
	WT-bcell-4	22.67	14.27	8.4	3.2	9.18959
	mir-21βKO-βcell-1	25.37	14.18	11.19	0.41	1.32869
	mir-21βKO-βcell-2	25.78	14.18	11.6	0	1
	mir-21βKO-βcell-3	25.42	14.15	11.27	0.33	1.25701
	mir-21βKO-βcell-4	25.34	14.15	11.19	0.41	1.32869
