# Supplementary material for: MicroRNA-21 promotes pancreatic β cell function through modulating glucose uptake
Source: Nat Commun. 2022 Jun 21;13:3545. doi: 10.1038/s41467-022-31317-0 (PMC9213410; doi:10.1038/s41467-022-31317-0)
Supplement: Supplementary file 4 — Source Data [file 41467_2022_31317_MOESM4_ESM.zip › Source data-20220522/Figure S10-Source Data.xlsx]

## Sheet: Sheet1
Figure S10 a & b-WT & miR21βKO-miR-21 over-expression-16.7mM-total insulin content & fraction released
	NC-16.7-Sup			21adv-16.7-Sup			NC-16.7-lysate			21adv-16.7-lysate
OD450	0.842	1.015	0.833	1.043	1.263	1.121	2.217	2.289	2.299	2.121	2.286	1.899
OD550	0.048	0.043	0.06	0.051	0.049	0.053	0.057	0.069	0.055	0.065	0.072	0.062
od450-od550	0.794	0.972	0.773	0.992	1.214	1.068	2.16	2.22	2.244	2.056	2.214	1.837
C(Uiu/ml)	804.403	997.604	781.609	1019.31	1260.27	1101.8	4574.12	4704.37	4756.47	4348.35	4691.34	3872.95
ng/ml	37.9435	47.0568	36.8684	48.0807	59.4467	51.9718	215.76	221.904	224.362	205.111	221.29	182.686
Total insulin content(s+l)(ng/ml)	253.704	268.961	261.23	253.192	280.736	234.658
Mean total (sup+lys)(ng/ml)	261.298			256.195
Relase fraction(%)	14.9558	17.4958	14.1134	18.9898	21.1753	22.1479
Total insulin content (ng)	63.426	67.2402	65.3075	63.298	70.1841	58.6645
Pvalue-Relase fraction(%)	0.0190562
Pvalue-Total insulin content (ng)	0.735598
