# Supplementary material for: MicroRNA-21 promotes pancreatic β cell function through modulating glucose uptake
Source: Nat Commun. 2022 Jun 21;13:3545. doi: 10.1038/s41467-022-31317-0 (PMC9213410; doi:10.1038/s41467-022-31317-0)
Supplement: Supplementary file 4 — Source Data [file 41467_2022_31317_MOESM4_ESM.zip › Source data-20220522/Figure S2-Source Data.xlsx]

## Sheet: Sheet1
Figure S2a: 7 & 27-week weight
	7-wk					27-wk
	Name	weight(g)	P value			Name	weight(g)	P value
	WT-1	21.53	0.064573			WT-1	32.8	0.839029
	WT-2	22.11				WT-2	30.91
	WT-3	20.29				WT-3	31.3
	WT-4	22.59				WT-4	29.98
	WT-5	22.57				WT-5	31.7
	WT-6	22.89				WT-6	32
	WT-7	21.8				miR-21βKO-1	31.23
	WT-8	22.3				miR-21βKO-2	32.24
	WT-9	20.2				miR-21βKO-3	32.4
	WT-10	21.5				miR-21βKO-4	31.2
	miR-21βKO-1	20.82				miR-21βKO-5	28.9
	miR-21βKO-2	21.03				miR-21βKO-6	31.9
	miR-21βKO-3	21.2
	miR-21βKO-4	20.45
	miR-21βKO-5	20.31
	miR-21βKO-6	21
	miR-21βKO-7	21.23
	miR-21βKO-8	21.3
	miR-21βKO-9	22.2
	miR-21βKO-10	20.2
	miR-21βKO-11	22.1
	miR-21βKO-12	20.3
	miR-21βKO-13	22.27
Figure S2b: 7 & 27-week Blood glucose
	7-wk					27-wk
	Name	Blood glucose		P value		Name	Blood glucose		P value
		mmol/l	mg/dl				mmol/l	mg/dl
	WT-1	8.2	147.6	0.650229		WT-1	8	144	0.74961
	WT-2	8.9	160.2			WT-2	8.2	147.6
	WT-3	8.1	145.8			WT-3	7.2	129.6
	WT-4	8.7	156.6			WT-4	7.5	135
	WT-5	7.9	142.2			WT-5	7.5	135
	WT-6	6.2	111.6			WT-6	8.1	145.8
	WT-7	10.2	183.6			miR-21βKO-1	7.96667	143.4
	WT-8	8.4	151.2			miR-21βKO-2	8	144
	WT-9	8.1	145.8			miR-21βKO-3	7.4	133.2
	WT-10	8.6	154.8			miR-21βKO-4	7.3	131.4
	miR-21βKO-1	8.5	153			miR-21βKO-5	7.7	138.6
	miR-21βKO-2	8.2	147.6			miR-21βKO-6	6.95556	125.2
	miR-21βKO-3	9.8	176.4
	miR-21βKO-4	8.4	151.2
	miR-21βKO-5	6.9	124.2
	miR-21βKO-6	7.1	127.8
	miR-21βKO-7	10.8	194.4
	miR-21βKO-8	9.2	165.6
	miR-21βKO-9	8.2	147.6
	miR-21βKO-10	8	144
	miR-21βKO-11	7.8	140.4
	miR-21βKO-12	9.4	169.2
	miR-21βKO-13	8.6	154.8
