# Supplementary material for: MicroRNA-21 promotes pancreatic β cell function through modulating glucose uptake
Source: Nat Commun. 2022 Jun 21;13:3545. doi: 10.1038/s41467-022-31317-0 (PMC9213410; doi:10.1038/s41467-022-31317-0)
Supplement: Supplementary file 4 — Source Data [file 41467_2022_31317_MOESM4_ESM.zip › Source data-20220522/Figure S3-Source Data.xlsx]

## Sheet: Sheet1
Figure S3a islet H&E staining
Figure S3b islet Insulin-IF
Figure S3c & d: No. of β cells/mm2 islet &Relative β cell size
7 week						Figure S3c		Figure S3d
	Name	No. of β	insulin Area	Islet Area	No. of β cells/ islet (insulin+cells/Islet Area)	No. of β cells/mm2 islet	β cell size (insulin+ Area/ insulin+cells)	Relative β cell size (insulin+ Area/ insulin+cells)
	WT 1-1 21890	256	183097	232291	0.00110206	1102.06	715.222	1.30341
	WT 1-1 21894	50	38521.8	48262.8	0.00103599	1035.99	770.435	1.40403
	WT 1-1 21897	103	73915.5	105317	0.000978004	978.004	717.626	1.30779
	WT 1-1 21900	179	139649	180856	0.000989738	989.738	780.164	1.42176
	WT 1-1 21903	106	63104.3	82764.3	0.00128075	1280.75	595.323	1.08491
	WT 1-1 21906	108	72082.4	87931.6	0.00122823	1228.23	667.429	1.21631
	WT 2-1 21939	358	165803	260626	0.00137362	1373.62	463.137	0.844014
	WT 2-1 21943	268	117147	208358	0.00128625	1286.25	437.116	0.796594
	WT 2-1 21946	224	112312	173861	0.00128839	1288.39	501.391	0.913728
	WT 2-1 21949	194	104254	180896	0.00107244	1072.44	537.391	0.979333
	WT 2-1 21952	249	84570.4	141197	0.00176349	1763.49	339.64	0.618956
	WT 2-1 21955	240	87969.4	164750	0.00145675	1456.75	366.539	0.667976
	WT 2-1 21958	286	129200	215649	0.00132623	1326.23	451.748	0.82326
	WT 2-1 21961	222	110555	173555	0.00127914	1279.14	497.993	0.907536
	WT 2-1 21964	198	112312	174260	0.00113623	1136.23	567.23	1.03371
	WT 2-1 21967	329	104254	185645	0.0017722	1772.2	316.881	0.577479
	WT 3-1 22022	88	49419.2	66273.1	0.00132784	1327.84	561.582	1.02342
	WT 3-1 22025	330	203603	276411	0.00119387	1193.87	616.978	1.12437
	WT 3-1 22028	96	53508.4	72723.9	0.00132006	1320.06	557.379	1.01576
	WT 3-1 22031	138	54121.4	89569.6	0.0015407	1540.7	392.184	0.714711
	WT 3-1 22034	91	45657.9	65360.8	0.00139227	1392.27	501.735	0.914355
	WT 4-1 22037	126	69647.5	105184	0.0011979	1197.9	552.758	1.00734
	WT 4-1 22040	126	59267.2	93076.9	0.00135372	1353.72	470.375	0.857205
	WT 4-1 22043	240	157304	260230	0.000922261	922.261	655.435	1.19446
	WT 4-1 22046	73	38764.9	55543	0.0013143	1314.3	531.026	0.967734
							542.589	0.988806
	miR-21βKO 1-1 21909	103	66934.8	89793.9	0.00114707	1147.07	649.853	1.18428
	miR-21βKO 1-1 21913	495	309142	426011	0.00116194	1161.94	624.529	1.13813
	miR-21βKO 1-1 21916	98	59461.4	81677.1	0.00119985	1199.85	606.749	1.10573
	miR-21βKO 1-1 21919	115	81156.9	114523	0.00100417	1004.17	705.712	1.28608
	miR-21βKO 1-1 21922	451	192931	320465	0.00140733	1407.33	427.784	0.779588
	miR-21βKO 1-1 21925	207	71032.7	125680	0.00164704	1647.04	343.153	0.625358
	miR-21βKO 1-1 21928	99	54183.1	76889.9	0.00128756	1287.56	547.304	0.997399
	miR-21βKO 1-1 21933	95	59010.5	75286.9	0.00126184	1261.84	621.163	1.132
	miR-21βKO 1-1 21936	282	154789	180017	0.00156651	1566.51	548.897	1.0003
	miR-21βKO 2-1 21970	167	101117	149075	0.00112024	1120.24	605.493	1.10344
	miR-21βKO 2-1 21973	147	69231.8	105041	0.00139946	1399.46	470.964	0.858279
	miR-21βKO 2-1 21976	80	30160.6	43665.3	0.00183212	1832.12	377.008	0.687053
	miR-21βKO 2-1 21979	112	46003	67181.3	0.00166713	1667.13	410.741	0.748529
	miR-21βKO 2-1 21982	58	17045.8	31749.8	0.00182678	1826.78	293.892	0.535585
	miR-21βKO 2-1 21985	103	63023.9	81038.5	0.001271	1271	611.882	1.11509
	miR-21βKO 2-1 21988	119	62182.6	87962.3	0.00135285	1352.85	522.543	0.952276
	miR-21βKO 2-1 21991	91	42460.2	63365	0.00143613	1436.13	466.596	0.850317
	miR-21βKO 2-1 21994	60	19618.1	35116.7	0.00170859	1708.59	326.968	0.595862
	miR-21βKO 2-1 22019	167	91326.5	123566	0.00135151	1351.51	546.865	0.9966
	miR-21βKO 3- 21997	128	90137.5	109784	0.00116592	1165.92	704.2	1.28332
	miR-21βKO 3- 22000	126	91338.1	107097	0.00117651	1176.51	724.906	1.32106
	miR-21βKO 3- 22003	106	80515.6	96750.5	0.0010956	1095.6	759.581	1.38425
	miR-21βKO 3- 22006	221	112553	148097	0.00149227	1492.27	509.289	0.928121
	miR-21βKO 3- 22009	137	73635.4	117609	0.00116488	1164.88	537.484	0.979504
	miR-21βKO 3- 22012	79	44496.6	70829.7	0.00111535	1115.35	563.248	1.02646
							540.272	0.984585
	P value					0.233467		0.948976
27 week
	WT1-1520	137	12989	16600.7	0.00825268	1650.54	94.8104	1.15454
	WT1-1523	148	14617.8	25566.8	0.00578876	1157.75	98.769	1.20275
	WT1-1526	143	14910.6	19565.2	0.00730889	1461.78	104.27	1.26973
	WT1-1529	80	9018.41	9951.74	0.00803879	1607.76	112.73	1.37276
	WT2-1476	85	6160.09	10701.7	0.00794266	1588.53	72.4717	0.882514
	WT2-1480	27	1701.58	2789.41	0.00967945	1935.89	63.0214	0.767434
	WT4-1458	75	4994.87	10373.4	0.00723005	1446.01	66.5983	0.810991
	WT4-1461	95	8044.9	11210.5	0.00847423	1694.85	84.6832	1.03122
	WT4-1464	118	8890.2	12688.7	0.00929962	1859.92	75.3407	0.917451
	WT4-1467	194	20139.1	26923.1	0.00720571	1441.14	103.81	1.26413
	WT4-1470	216	18194.3	25059	0.00861964	1723.93	84.2328	1.02573
	WT4-1473	193	16580.7	25641.9	0.00752673	1505.35	85.9105	1.04616
	WT4-1427	105	7166.4	10073.4	0.0104235	2084.7	68.2515	0.831123
	WT4-1431	147	8909.36	18926.8	0.00776675	1553.35	60.6079	0.738044
	WT4-1434	24	1481.65	1846.22	0.0129995	2599.91	61.7356	0.751777
	WT4-1437	50	3833.53	6392.04	0.00782222	1564.44	76.6706	0.933646
							82.1196	1
	miR-21βmiR-21βKO1-1446	149	14183.2	23498.2	0.00634092	1268.18	95.1895	1.15916
	miR-21βKO2-1440	33	2442.27	3845.04	0.00858249	1716.5	74.0082	0.901225
	miR-21βKO2-1443	43	3569.1	4808.22	0.00894302	1788.6	83.0023	1.01075
	miR-21βKO2-1449	135	11452.9	15595.4	0.0086564	1731.28	84.836	1.03308
	miR-21βKO2-1452	138	13424.3	15559.2	0.00886937	1773.87	97.2777	1.18459
	miR-21βKO2-1455	48	4603.29	6223.93	0.00771217	1542.43	95.9018	1.16783
	miR-21βKO3-1483	224	24015	28173.8	0.00795064	1590.13	107.21	1.30553
	miR-21βKO3-1486	75	6343.85	10134.6	0.0074004	1480.08	84.5847	1.03002
	miR-21βKO3-1489	83	7592.5	9833.79	0.00844028	1688.06	91.476	1.11394
	miR-21βKO4-1511	105	10198.6	18062.4	0.00581318	1162.64	97.1291	1.18278
	miR-21βKO4-1514	121	13700.6	14461.5	0.00836702	1673.4	113.228	1.37882
	miR-21βKO4-1517	137	17510.8	20218.7	0.00677591	1355.18	127.816	1.55647
							95.9716	1.16868
	P value					0.295709		0.309602
Figure S3e: β cell ration
	Name	% of β-cell in the islet	P Value
	WT-1	65	0.867
	WT-2	70
	WT-3	58
	WT-4	60
	WT-5	64
	miR-21βKO-1	62
	miR-21βKO-2	72
	miR-21βKO-3	55
	miR-21βKO-4	66
	miR-21βKO-5	65
