# Supplementary material for: MicroRNA-21 promotes pancreatic β cell function through modulating glucose uptake
Source: Nat Commun. 2022 Jun 21;13:3545. doi: 10.1038/s41467-022-31317-0 (PMC9213410; doi:10.1038/s41467-022-31317-0)
Supplement: Supplementary file 4 — Source Data [file 41467_2022_31317_MOESM4_ESM.zip › Source data-20220522/Figure S4-Source Data.xlsx]

## Sheet: Sheet1
Figure S4: Expression-islet-INS1
No.	Name	Ct	Gapdh	dCt	ddCt	Fold	P value
	WT-1	31.763	27.911	3.852	0.452	1.36794	0.664
	WT-2	31.823	27.911	3.912	0.392	1.31221
	WT-3	26.679	25.566	1.113	0.014	1.00975
	WT-4	26.693	25.566	1.127	-2.44249e-15	1
	21KO-1	27.75	23.478	4.272	0.032	1.02243
	21KO-2	27.782	23.478	4.304	0	1
	21KO-3	22.582	21.608	0.974	0.153	1.11188
	21KO-4	22.323	21.608	0.715	0.412	1.33053
