# Supplementary material for: MicroRNA-21 promotes pancreatic β cell function through modulating glucose uptake
Source: Nat Commun. 2022 Jun 21;13:3545. doi: 10.1038/s41467-022-31317-0 (PMC9213410; doi:10.1038/s41467-022-31317-0)
Supplement: Supplementary file 4 — Source Data [file 41467_2022_31317_MOESM4_ESM.zip › Source data-20220522/Figure S5-Source Data.xlsx]

## Sheet: Sheet1
Figure S5 WT & miR21βKO-miR-21 over-expression-2.8/16.7mM-Insulin secretion
	NC-WT-16.7			NC-miR21βKO-16.7			21adv-16.7-24h			21adv-miR21βKO-16.7-24h
OD450	1.142	1.015	1.333	0.791	0.728	0.833	1.596	1.886	1.801	1.494	1.641	1.839
OD550	0.048	0.043	0.06	0.036	0.032	0.034	0.051	0.049	0.053	0.051	0.051	0.058
od450-od550	1.094	0.972	1.273	0.755	0.696	0.799	1.545	1.837	1.748	1.443	1.59	1.781
C(Uiu/ml)	1130.02	997.604	1324.31	762.072	698.033	809.83	1619.54	1936.47	1839.87	1508.83	1668.38	1875.69
ng/ml	53.303	47.0568	62.4674	35.9468	32.9261	38.1995	76.3933	91.3432	86.7865	71.1711	78.6972	88.4761
p value	0.012						0.379
