# Supplementary material for: MicroRNA-21 promotes pancreatic β cell function through modulating glucose uptake
Source: Nat Commun. 2022 Jun 21;13:3545. doi: 10.1038/s41467-022-31317-0 (PMC9213410; doi:10.1038/s41467-022-31317-0)
Supplement: Supplementary file 4 — Source Data [file 41467_2022_31317_MOESM4_ESM.zip › Source data-20220522/Figure S6-Source Data.xlsx]

## Sheet: Sheet1
Figure S6a: HF-Body weight
	Name	Day7	Day10	Day13	Day15	Day17	Day19	Day21	Day23	Day25	Day27
	WT-1	22.89	26.4	31	33	37	40	42.5	45	39	42.5
	WT-2	21.8	25.5	34	36.4	45	46	48.5	50.5	47	48
	WT-3	22.3	25.3	33.5	34.5	42	42	44.5	46.5	39.5	41
	WT-4	21.5	27.3	36	39.6	38.5	47.5	48.5	47.5	47.02	47.96
	WT-5	23.18	28.82	37	40.9	46	48.5	50.5	49.5	45.71	46.76
	WT-6	22.53	26.06	30	31.8	34.5	35	36	37	45.32	47.62
	WT-7	21.76	25.89	30.5	33	36.5	39.5	40.5	44	49.16	48.64
	WT-8	21.88	24.96	28.5	29.6	33	35	35	37	38.84	39.64
	WT-9	22.44	26.78	32.9	35.8	40.14	43.79	46.09	46.16	46.45	46.78
	WT-10	21.45	25.54	29.3	32.9	37.56	40.18	41.91	43.16	44.67	45.42
	WT-11	21.74	25.42	29.7	32.2	37.33	41.5	42.22	41.95	42.46	44.28
	WT-12	22.04	26.58	33.8	38.3	44.4	47.58	47.65	48.07	48.92	49.46
	miR-21βKO-1	21.23	25.7	30.5	32.5	36.5	37	38	42	47	47.5
	miR-21βKO-2	21.3	26.8	31.5	34.2	37.5	40.5	42	46	39.5	42.5
	miR-21βKO-3	21.2	24.9	34.5	38.5	41.5	44	45	49	47	49.5
	miR-21βKO-4	22.2	25.4	37	40.4	45	48.5	50.5	52.5	43.5	47.5
	miR-21βKO-5	22.1	24.3	31	32.7	32	38.5	40	44.5	41.33	41.55
	miR-21βKO-6	21.3	25.1	27	29	32	34	34.5	37.5	48.78	49.11
	miR-21βKO-7	22.12	26.43	26	29.3	36.5	37	38	42.5	39	39.29
	miR-21βKO-8	22.55	24.06	28	32.8	34	34	35.5	39.5	45.02	46.67
	miR-21βKO-9	23.28	26.24	30	30.5	34.7	37.64	39.43	40.4	35.66	36.82
	miR-21βKO-10	21.95	27.18	33.9	37.3	41.6	44.41	47.28	47.31	42.08	43.14
	miR-21βKO-11	21.47	24.76	29.6	29.9	33.7	35.75	36.41	36.27	37.12	37.12
	miR-21βKO-12	21.25	26.72	31.7	33.6	38.3	33.55	43.45	43.37	43.56	43.56
	miR-21βKO-13	20.83	26.83	28	28.9	31.3	46.07	34.65	34.85	35.46	35.46
	miR-21βKO-14	21.72	25.06	30.5	36.6	36.48	39.24	40.02	40.82	41.68	41.68
	p value	>0.9999	>0.9999	>0.9999	>0.9999	0.3657	0.1962	0.1418	>0.9999	0.5751	0.5027
Figure S6b: HF-random blood glucose
	Name
		Day7		Day10		Day13		Day15		Day17		Day19		Day23		Day25		Day27
		mmol/l	mg/dl	mmol/l	mg/dl	mmol/l	mg/dl	mmol/l	mg/dl	mmol/l	mg/dl	mmol/l	mg/dl	mmol/l	mg/dl	mmol/l	mg/dl	mmol/l	mg/dl
	WT-1	8.6	154.8	8.2	147.6	6.9	124.2	9.4	169.2	8.6	154.8	10.8	194.4	7.9	142.2	9.7	174.6	16.1	289.8
	WT-2	8.9	160.2	8	144	8.6	154.8	12.7	228.6	10.7	192.6	8.8	158.4	13.4	241.2	13.6	244.8	14.2	255.6
	WT-3	8.2	147.6	8	144	8.6	154.8	9.9	178.2	8.4	151.2	9.6	172.8	12.1	217.8	13.6	244.8	15.2	273.6
	WT-4	6.6	118.8	9.1	163.8	10.1	181.8	11.3	203.4	11.3	203.4	14.1	253.8	11.6	208.8	10.1	181.8	17.1444	308.6
	WT-5	8.07222	145.3	8	144	8.6	154.8	9.9	178.2	11.3	203.4	9.6	172.8	12.1	217.8	13.6	244.8	15.2	273.6
	WT-6	6.7	120.6	8	144	10.1	181.8	12.7	228.6	8.4	151.2	10.8	194.4	13.4	241.2	16.6	298.8	17.1	307.8
	WT-7	7.5	135	9.1	163.8	6.9	124.2	11.3	203.4	10.7	192.6	14.1	253.8	7.9	142.2	9.7	174.6	14.2	255.6
	WT-8	8.4	151.2	8.2	147.6	8.6	154.8	9.4	169.2	8.6	154.8	8.8	158.4	11.6	208.8	10.1	181.8	16.1	289.8
	WT-9	7.93333	142.8	9.05	162.9	7.51111	135.2	10.4667	188.4	8.59444	154.7	11.4611	206.3	11.9111	214.4	12.3944	223.1	16.3167	293.7
	WT-10	8.58889	154.6	8.8	158.4	9.38333	168.9	11.3667	204.6	10.2889	185.2	11.9333	214.8	9.90556	178.3	11.4278	205.7	15.0667	271.2
	WT-11	7.08889	127.6	7.37222	132.7	8.18889	147.4	9.71111	174.8	10.6889	192.4	9.3	167.4	10.9	196.2	12.8	230.4	17.1333	308.4
	WT-12	9.18889	165.4	8.08889	145.6	9.03889	162.7	11.6944	210.5	9.42222	169.6	10.5667	190.2	12.3167	221.7	10.4222	187.6	13.6944	246.5
	miR-21βKO-1	9.4	169.2	9.6	172.8	8.4	151.2	12.2	219.6	9.97778	179.6	12.6	226.8	10.1	181.8	11.5556	208	16.2556	292.6
	miR-21βKO-2	8.6	154.8	7.7	138.6	9.3	167.4	10.6	190.8	10.3222	185.8	9.2	165.6	10.7	192.6	14.2556	256.6	14.3	257.4
	miR-21βKO-3	6.8	122.4	8.1	145.8	11.1	199.8	10.1	181.8	9.41111	169.4	14.2	255.6	12.3	221.4	12.2	219.6	15.6556	281.8
	miR-21βKO-4	8	144	9.1	163.8	8.9	160.2	9.4	169.2	9.4	169.2	7.9	142.2	10.3	185.4	10.0667	181.2	17.4	313.2
	miR-21βKO-5	6.1	109.8	9.8	176.4	7.1	127.8	9.6	172.8	9.76667	175.8	10.9	196.2	14.5	261	10.2	183.6	17.5	315
	miR-21βKO-6	7.7	138.6	10.6	190.8	9.7	174.6	8.7	156.6	9.5	171	10.7	192.6	8.8	158.4	10.9	196.2	13.7	246.6
	miR-21βKO-7	6.9	124.2	7.4	133.2	7.6	136.8	9.6	172.8	8.2	147.6	10.5	189	9.4	169.2	10.1	181.8	12.1	217.8
	miR-21βKO-8	9.4	169.2	7.7	138.6	7.6	136.8	12.2	219.6	8.1	145.8	10.9	196.2	14.5	261	10.2	183.6	17.4	313.2
	miR-21βKO-9	8.6	154.8	9.1	163.8	8.9	160.2	10.1	181.8	9.4	169.2	12.6	226.8	12.3	221.4	8.7	156.6	13.7	246.6
	miR-21βKO-10	6.8	122.4	10.6	190.8	8.4	151.2	9.6	172.8	9.5	171	14.2	255.6	9.4	169.2	8.4	151.2	12.1	217.8
	miR-21βKO-11	8	144	9.6	172.8	9.3	167.4	10.6	190.8	9.2	165.6	10.7	192.6	10.1	181.8	10.1	181.8	14.3	257.4
	miR-21βKO-12	6.1	109.8	8.1	145.8	7.1	127.8	8.7	156.6	8.3	149.4	9.2	165.6	10.3	185.4	12.2	219.6	13.7	246.6
	miR-21βKO-13	7.7	138.6	9.8	176.4	11.1	199.8	9.6	172.8	9.2	165.6	10.5	189	10.7	192.6	10	180	13.1	235.8
	miR-21βKO-14	6.9	124.2	7.4	133.2	9.7	174.6	9.4	169.2	9.1	163.8	7.9	142.2	8.8	158.4	10.9	196.2	17.5	315
	p value	>0.9999		>0.9999		>0.9999		>0.9999		>0.9999		>0.9999		>0.9999		0.1579		>0.9999
Figure S6c: HF-5h blood glucose
		Day12		Day17		Day18		Day19		Day20		Day21		Day23		Day24		Day25		Day26		Day27
		mmol/l	mg/dl	mmol/l	mg/dl	mmol/l	mg/dl	mmol/l	mg/dl	mmol/l	mg/dl	mmol/l	mg/dl	mmol/l	mg/dl	mmol/l	mg/dl	mmol/l	mg/dl	mmol/l	mg/dl	mmol/l	mg/dl
	WT-1	8.3	149.4	11.8	212.4	9.4	169.2	11.8	212.4	10.6	190.8	11.1	199.8	13	234	10.6889	192.4	9.92333	178.62	9.32222	167.8	11.4	205.2
	WT-2	9	162	9.7	174.6	6.2	111.6	11.8	212.4	12.3	221.4	9.1	163.8	13.4	241.2	9.70556	174.7	11.4656	206.38	10.3111	185.6	11.0889	199.6
	WT-3	9.6	172.8	11.2	201.6	10.3	185.4	10.9	196.2	10.7	192.6	8.8	158.4	12.4	223.2	10.7889	194.2	13.4767	242.58	12.4944	224.9	13.2389	238.3
	WT-4	7.4	133.2	10.2	183.6	11.3	203.4	9.2	165.6	9.1	163.8	11.9556	215.2	10.4	187.2	7.98889	143.8	10.3061	185.51	8.8	158.4	9.92222	178.6
	WT-5	9.1	163.8	11.3	203.4	12.6	226.8	13.8	248.4	12.6	226.8	12.4556	224.2	13.3	239.4	10.0111	180.2	11.2683	202.83	11.4944	206.9	12.75	229.5
	WT-6	8.4	151.2	6.8	122.4	6.2	111.6	9.1	163.8	9.3	167.4	10.0111	180.2	8.3	149.4	7.8	140.4	8.9	160.2	8.6	154.8	9.7	174.6
	WT-7	8.7	156.6	8.8	158.4	11.2	201.6	8.9	160.2	10.3	185.4	10.7889	194.2	10.1	181.8	9.1	163.8	9.7	174.6	10.4	187.2	11.7	210.6
	WT-8	9.9	178.2	9.2	165.6	12	216	11.5	207	10.4	187.2	11.8556	213.4	11.3	203.4	11.5	207	13.2	237.6	13.2	237.6	13.1	235.8
	WT-9	9.2	165.6	10.9	196.2	8.9	160.2	11.3	203.4	9.4	169.2	10.2889	185.2	7.6	136.8	9.2	165.6	12.3	221.4	9.6	172.8	11.1	199.8
	WT-10	9.48333	170.7	11.0944	199.7	12.3056	221.5	10.5278	189.5	8.47778	152.6	9.90556	178.3	8.82778	158.9	7.01111	126.2	9.29778	167.36	10.0778	181.4	10.1722	183.1
	WT-11	8.87222	159.7	8.23889	148.3	7.52222	135.4	9.03889	162.7	11.9833	215.7	12.6944	228.5	11.9167	214.5	8.73889	157.3	9.74889	175.48	9.04444	162.8	10.3778	186.8
	WT-12	8.17778	147.2	10.6389	191.5	9.45	170.1	13.1611	236.9	11.1833	201.3	9.56111	172.1	12.5389	225.7	10.2333	184.2	12.7017	228.63	12.0444	216.8	12.4222	223.6
	miR-21βKO-1	8.6	154.8	9.7	174.6	8.1	145.8	9.1	163.8	10.1	181.8	11.2556	202.6	10.3	185.4	11.2	201.6	10.5389	189.7	9.85	177.3	10.1556	182.8
	miR-21βKO-2	6.6	118.8	9.7	174.6	7.8	140.4	9.3	167.4	10.2	183.6	10.3556	186.4	9.1	163.8	9.24444	166.4	9.7	174.6	10.6444	191.6	10.6333	191.4
	miR-21βKO-3	8.9	160.2	11.4	205.2	9.2	165.6	11.3	203.4	8.3	149.4	11.2556	202.6	10.1	181.8	8.09444	145.7	13.8444	249.2	10.8444	195.2	11.0167	198.3
	miR-21βKO-4	10.8	194.4	9.4	169.2	8.5	153	8.3	149.4	11.4	205.2	10.1944	183.5	10.3	185.4	9.89444	178.1	10.85	195.3	10.2556	184.6	9.3	167.4
	miR-21βKO-5	8.2	147.6	8.2	147.6	7.7	138.6	11.7	210.6	7.8	140.4	9.64444	173.6	12.1556	218.8	10.1	181.8	9.4	169.2	11.0333	198.6	10.5778	190.4
	miR-21βKO-6	9.9	178.2	8.5	153	11.3	203.4	11	198	11.9	214.2	10.3556	186.4	10.2	183.6	6.9	124.2	9.4	169.2	8.1	145.8	10.3	185.4
	miR-21βKO-7	7.8	140.4	10.1	181.8	7.8	140.4	9.8	176.4	9.5	171	11.7556	211.6	9	162	8.1	145.8	9.7	174.6	9.8	176.4	9.7	174.6
	miR-21βKO-8	9.6	172.8	10.6	190.8	8.8	158.4	10.6	190.8	8.4	151.2	11.0444	198.8	10.4222	187.6	10.2	183.6	8.4	151.2	9.1	163.8	9.3	167.4
	miR-21βKO-9	6.6	118.8	7.9	142.2	8.4	151.2	8.1	145.8	9.7	174.6	10.1556	182.8	10.0222	180.4	9.2	165.6	10.9778	197.6	9.6	172.8	10.5222	189.4
	miR-21βKO-10	8.02778	144.5	8.46667	152.4	9.53333	171.6	8.95556	161.2	9.41111	169.4	11.4722	206.5	10.1333	182.4	8.47778	152.6	11.0222	198.4	9.07778	163.4	10.9	196.2
	miR-21βKO-11	9.51111	171.2	9.12778	164.3	7.67778	138.2	9.64444	173.6	11.5444	207.8	10.4556	188.2	13.0167	234.3	8.15556	146.8	9.36111	168.5	10.1611	182.9	10.4778	188.6
	miR-21βKO-12	7.63333	137.4	7.93333	142.8	8.52222	153.4	10.9	196.2	8.75	157.5	9.41111	169.4	13.65	245.7	7.12778	128.3	8.92778	160.7	10.4667	188.4	13.4833	242.7
	miR-21βKO-13	8.48889	152.8	10.5333	189.6	7.03333	126.6	8.29444	149.3	8.07778	145.4	9.92778	178.7	8.82222	158.8	7.74444	139.4	9.24444	166.4	10.2333	184.2	10.3111	185.6
	miR-21βKO-14	9.14444	164.6	11.2444	202.4	10.4	187.2	11.7667	211.8	10.7	192.6	12.1444	218.6	10.9	196.2	10.2	183.6	8.77222	157.9	10.9667	197.4	11.0222	198.4
	p value	>0.9999		>0.9999		0.2989		0.587		>0.9999		>0.9999		>0.9999		>0.9999		0.6191		>0.9999		>0.9999
Figure S6d: HF-TG-TC-HDLC-LDLC
		WT-1	WT-2	WT-3	WT-4	WT-5	WT-6	miR-21βKO-1	miR-21βKO-2	miR-21βKO-3	miR-21βKO-4	miR-21βKO-5	standard	water
	TG	0.241	0.276	0.251	0.24	0.276	0.258	0.28	0.277	0.25	0.253	0.247	0.343	0.181
		0.239	0.276	0.247	0.242	0.251	0.242	0.255	0.27	0.239	0.246	0.236	0.299	0.187
	TC	0.394	0.316	0.434	0.408	0.378	0.368	0.401	0.287	0.263	0.347	0.27	0.209	0.063
		0.418	0.283	0.372	0.342	0.371	0.34	0.426	0.309	0.239	0.374	0.262	0.251	0.061
	HDLC-A1	0.061	0.06	0.062	0.062	0.058	0.059	0.06	0.059	0.058	0.06	0.06	0.06	0.053
		0.059	0.063	0.06	0.063	0.06	0.06	0.058	0.058	0.06	0.059	0.062	0.061	0.052
	HDLC-A2	0.27	0.222	0.255	0.197	0.176	0.179	0.228	0.177	0.159	0.225	0.196	0.104	0.062
		0.227	0.185	0.231	0.193	0.156	0.17	0.191	0.154	0.14	0.17	0.158	0.102	0.06
	LDLC-A1	0.08	0.084	0.082	0.086	0.091	0.079	0.085	0.078	0.071	0.084	0.083	0.084	0.058
		0.088	0.075	0.088	0.093	0.088	0.083	0.085	0.078	0.075	0.071	0.082	0.092	0.054
	LDLC-A2	0.184	0.196	0.304	0.284	0.309	0.217	0.329	0.204	0.141	0.314	0.177	0.346	0.07
		0.228	0.173	0.287	0.252	0.281	0.224	0.314	0.181	0.161	0.255	0.167	0.315	0.064
	TG	0.24	0.276	0.249	0.241	0.2635	0.25	0.2675	0.2735	0.2445	0.2495	0.2415	0.321	0.184
	TC	0.406	0.2995	0.403	0.375	0.3745	0.354	0.4135	0.298	0.251	0.3605	0.266	0.23	0.062
	HDLC-A1	0.06	0.0615	0.061	0.0625	0.059	0.0595	0.059	0.0585	0.059	0.0595	0.061	0.0605	0.0525
	HDLC-A2	0.2485	0.2035	0.243	0.195	0.166	0.1745	0.2095	0.1655	0.1495	0.1975	0.177	0.103	0.061
	LDLC-A1	0.084	0.0795	0.085	0.0895	0.0895	0.081	0.085	0.078	0.073	0.0775	0.0825	0.088	0.056
	LDLC-A2	0.206	0.1845	0.2955	0.268	0.295	0.2205	0.3215	0.1925	0.151	0.2845	0.172	0.3305	0.067
															P value
	TG	0.923796	1.51766	1.07226	0.940292	1.31146	1.08876	1.37745	1.47642	0.998029	1.08051	0.94854	2.26	0	0.998648
	TC	10.5862	7.30878	10.4939	9.6322	9.61682	8.98595	10.817	7.26262	5.81625	9.18598	6.27786	5.17	0	0.0937165
	HDLC	5.55882	4.12279	5.35809	3.82941	3.04191	3.28897	4.38529	3.04191	2.53235	3.99926	3.31985	1.05	0	0.165322
	LDLC	1.48639	1.25875	2.67149	2.24298	2.60454	1.72073	3.01965	1.38596	0.897192	2.62462	1.05119	3.1	4.64591e-17	0.474121
