# Supplementary material for: MicroRNA-21 promotes pancreatic β cell function through modulating glucose uptake
Source: Nat Commun. 2022 Jun 21;13:3545. doi: 10.1038/s41467-022-31317-0 (PMC9213410; doi:10.1038/s41467-022-31317-0)
Supplement: Supplementary file 4 — Source Data [file 41467_2022_31317_MOESM4_ESM.zip › Source data-20220522/Figure S7-Source Data.xlsx]

## Sheet: Sheet1
Figure S7a-HFD-GSIS-Blood glucose
Time	0min		15min		30min		60min		90min		120min
	mmol/l	mg/dl	mmol/l	mg/dl	mmol/l	mg/dl	mmol/l	mg/dl	mmol/l	mg/dl	mmol/l	mg/dl
HFD-NC-1	6.4	115.2	19.1	343.8	18.3	329.4	17.7	318.6	14.2	255.6	11.3	203.4
HFD-NC-2	5.5	99	21.4	385.2	21	378	21.8	392.4	15.8	284.4	15.2	273.6
HFD-NC-3	5.7	102.6	19.1	343.8	18.6	334.8	16.1	289.8	10.2	183.6	7.9	142.2
HFD-NC-4	8.3	149.4	19.1	343.8	20	360	15.4	277.2	10.6	190.8	10	180
HFD-miR-21βKO -1	6.6	118.8	24.3	437.4	26.9	484.2	26.2	471.6	21.2	381.6	18.3	329.4
HFD-miR-21βKO -2	8.7	156.6	31.6	568.8	29.8	536.4	32.6	586.8	23.4	421.2	20.9	376.2
HFD-miR-21βKO -3	6.8	122.4	25.6	460.8	28.2	507.6	27	486	19.6	352.8	17.6	316.8
HFD-miR-21βKO -4	7.9	142.2	26.1	469.8	32.9	592.2	32.6	586.8	27.3	491.4	16	288
HFD-miR-21βKO -5	7.7	138.6	22.9	412.2	26.9	484.2	31.9	574.2	19.8	356.4	20.2	363.6
HFD-miR-21βKO -6	9.7	174.6	19.8	356.4	26.8	482.4	27.5	495	21.4	385.2	10.8	194.4
RD-WT -1	6.4	115.2	22.5	405	14.1	253.8	8.9	160.2	7.6	136.8	6.9	124.2
RD-WT -2	6.4	115.2	19.7	354.6	11.3	203.4	7.6	136.8	8.9	160.2	8.8	158.4
RD-WT -3	5.9	106.2	19.3	347.4	13.9	250.2	11.2	201.6	10.2	183.6	7.4	133.2
RD-miR-21βKO-1	5.7	102.6	18.1	325.8	16.2	291.6	10.7	192.6	9.6	172.8	7.8	140.4
RD-miR-21βKO-2	5.7	102.6	16.3	293.4	17.3	311.4	11.9	214.2	8.8	158.4	8.8	158.4
RD-miR-21βKO-3	6.7	120.6	24.2	435.6	16.9	304.2	11.6	208.8	10.9	196.2	8.6	154.8
P value		>0.9999		0.027		0.0002		<0.0001		0.0002		0.0105
Figure S7b-HFD-Islet-GSIS-insulin-ELISA
	OD	C(μIU/ml)（5*）	C(μIU/ml)	C(ng/ml)	P value
WT1-2.8mM	0.473707	23.4906	117.453	5.54024	0.327108
	0.454898	21.0366	105.183	4.96145
	0.422286	16.7816	83.9081	3.95793
miR-21bKO-2.8mM	0.432598	18.1271	90.6355	4.27526
	0.447634	20.0888	100.444	4.73792
	0.405868	14.6397	73.1983	3.45275
WT-16.7mM	1.07806	102.341	511.704	24.137	0.00116187
	1.02203	95.0307	475.153	22.4129
	0.974624	88.8453	444.226	20.9541
miR-21bKO-16.7mM	0.639044	45.0621	225.311	10.6279
	0.628444	43.679	218.395	10.3017
	0.727918	56.6575	283.288	13.3626
