# Supplementary material for: MicroRNA-21 promotes pancreatic β cell function through modulating glucose uptake
Source: Nat Commun. 2022 Jun 21;13:3545. doi: 10.1038/s41467-022-31317-0 (PMC9213410; doi:10.1038/s41467-022-31317-0)
Supplement: Supplementary file 4 — Source Data [file 41467_2022_31317_MOESM4_ESM.zip › Source data-20220522/Figure S8-Source Data.xlsx]

## Sheet: Sheet1
Figure S8a: mRNA expression
No.	Name	Ct	gapdh	dCt	ddCt	Fold	P value
1	gapdh-NC	17.24	17.39
2	gapdh-NC	17.53
3	gapdh-NC	17.41
4	gapdh-miR-21antagomir	17.41	17.34
5	gapdh-miR-21antagomir	17.33
6	gapdh-miR-21antagomir	17.3
7	PDCD4-NC	24.27	17.39	6.88	0	1	2.4e-05
8	PDCD4-NC	24.22	17.39	6.83	0.05	1.03526
9	PDCD4-NC	24.01	17.39	6.62	0.26	1.19748
10	PDCD4-miR-21antagomir	22.79	17.34	5.45	1.43	2.69447
11	PDCD4-miR-21antagomir	22.77	17.34	5.43	1.45	2.73208
12	PDCD4-miR-21antagomir	22.84	17.34	5.5	1.38	2.60268
13	PTEN-NC	18.43	17.39	1.04	0.26	1.19748
14	PTEN-NC	18.62	17.39	1.23	0.07	1.04972
15	PTEN-NC	18.69	17.39	1.3	0	1
16	PTEN-miR-21antagomir	17.31	17.34	-0.03	1.33	2.51403	0.000904
17	PTEN-miR-21antagomir	17.02	17.34	-0.32	1.62	3.07375
18	PTEN-miR-21antagomir	17.27	17.34	-0.07	1.37	2.58471
19	Adtrp-NC	33.72	17.39	16.33	1.08	2.11404
20	Adtrp-NC	34.8	17.39	17.41	0	1
21	Adtrp-NC	34.74	17.39	17.35	0.06	1.04247
22	Adtrp-miR-21antagomir	31.53	17.34	14.19	3.22	9.31787	0.000434
23	Adtrp-miR-21antagomir	31.85	17.34	14.51	2.9	7.46426
24	Adtrp-miR-21antagomir	31.59	17.34	14.25	3.16	8.9383
25	egf-NC	25.74	17.39	8.35	0.35	1.27456	0.002772
26	egf-NC	26.05	17.39	8.66	0.04	1.02811
27	egf-NC	26.09	17.39	8.7	0	1
28	EGF-miR-21antagomir	24.52	17.34	7.18	1.52	2.86791
29	EGF-miR-21antagomir	24.08	17.34	6.74	1.96	3.89062
30	EGF-miR-21antagomir	24.44	17.34	7.1	1.6	3.03143
31	Acrv1c-NC	36.01	17.39	18.62	0	1	0.010369
32	Acrv1c-NC	35.19	17.39	17.8	0.82	1.76541
33	Acrv1c-NC	35.92	17.39	18.53	0.09	1.06437
34	Acrv1c-miR-21antagomir	34.17	17.34	16.83	1.79	3.45815
35	Acrv1c-miR-21antagomir	34.42	17.34	17.08	1.54	2.90795
36	Acrv1c-miR-21antagomir	33.81	17.34	16.47	2.15	4.43828
37	pteg3-NC	34.74	17.39	17.35	0.06	1.04247	0.032063
38	pteg3-NC	34.74	17.39	17.35	0.06	1.04247
39	pteg3-NC	34.8	17.39	17.41	0	1
40	pteg3-miR-21antagomir	33.73	17.34	16.39	1.02	2.02792
41	pteg3-miR-21antagomir	33.75	17.34	16.41	1	2
42	pteg3-miR-21antagomir	33.01	17.34	15.67	1.74	3.34035
37	Lrcc55-NC	29.63	17.39	12.24	0.13	1.09429	0.005762
38	Lrcc55-NC	28.89	17.39	11.5	0.87	1.82766
39	Lrcc55-NC	29.76	17.39	12.37	0	1
40	Lrcc55-MIR21antagomir	28.3	17.34	10.96	1.41	2.65737
41	Lrcc55-MIR21antagomir	28.06	17.34	10.72	1.65	3.13834
42	Lrcc55-MIR21antagomir	28.17	17.34	10.83	1.54	2.90795
Figure S8b: Ago2-RIP-mRNA expression
	Name	Ct	Input	dCt	ddCt	Fold	P value
1	GAPDH-Input-NC	15.82	15.91
2	GAPDH-Input-NC	15.94
3	GAPDH-Input-NC	15.97
4	GAPDH-Input-miR-21antagomir	16.23	16.15
5	GAPDH-Input-miR-22antagomir	16.09
6	GAPDH-Input-miR-23antagomir	16.14
7	PDCD4-NC-IgG	15.91	29.19	13.28	7.01	128.89
8	PDCD4-NC-IgG	15.91	29.62	13.71	6.58	95.6704
9	PDCD4-NC-IgG	15.91	29.25	13.34	6.95	123.64
10	PDCD4-miR-21antagomir-IgG	16.15	31.8	15.65	4.64	24.9333
11	PDCD4-miR-22antagomir-IgG	16.15	31.26	15.11	5.18	36.2523
12	PDCD4-miR-23antagomir-IgG	16.15	31.16	15.01	5.28	38.8542
13	PDCD4-NC-Ago2	15.91	38	22.09	-1.8	0.287175	0.001768
14	PDCD4-NC-Ago2	15.91	38.02	22.11	-1.82	0.283221
15	PDCD4-NC-Ago2	15.91	38.42	22.51	-2.22	0.214641
16	PDCD4-miR-21antagomir-Ago2	16.15	37.87	21.72	-1.43	0.371131
17	PDCD4-miR-21antagomir-Ago2	16.15	36.44	20.29	0	1
18	PDCD4-miR-21antagomir-Ago2	16.15	34.81	18.66	1.63	3.09513
19	PTEN-NC-IgG	15.91	24.37	8.46	8.71	418.766
20	PTEN-NC-IgG	15.91	24.59	8.68	8.49	359.538
21	PTEN-NC-IgG	15.91	24.36	8.45	8.72	421.679
22	PTEN-miR-21antagomir-IgG	16.15	26.72	10.57	6.6	97.0059
23	PTEN-miR-22antagomir-IgG	16.15	26.92	10.77	6.4	84.4485
24	PTEN-miR-23antagomir-IgG	16.15	27.74	11.59	5.58	47.8352
25	PTEN-NC-Ago2	15.91	28.03	12.12	5.05	33.1285	0.000207
26	PTEN-NC-Ago2	15.91	28.72	12.81	4.36	20.5348
27	PTEN-NC-Ago2	15.91	33.13	17.22	-0.05	0.965936
28	PTEN-miR-21antagomir-Ago2	16.15	33.32	17.17	0	1
29	PTEN-miR-21antagomir-Ago2	16.15	32.3	16.15	1.02	2.02792
30	PTEN-miR-21antagomir-Ago2	16.15	32.9	16.75	0.42	1.33793
31	Lrcc55-NC ago2	15.91	25.25	9.34	14.51	23331.6	0.151346
32	Lrcc55-NC ago2	15.91	25.5	9.59	14.26	19619.5
33	Lrcc55-NC ago2	15.91	25.27	9.36	14.49	23010.4
34	Lrcc55-miR21antag ago2	16.15	25.41	9.26	14.59	24662
35	Lrcc55-miR21antag ago2	16.15	24.99	8.84	15.01	32995.9
36	Lrcc55-miR21antag ago2	16.15	25.42	9.27	14.58	24491.6
37	Lrcc55-NC-IgG	15.91	40	24.09	-0.24	0.846745
38	Lrcc55-NC-IgG	15.91	37.44	21.53	2.32	4.99332
39	Lrcc55-NC-IgG	15.91	40	24.09	-0.24	0.846745
40	Lrcc55-mir21antag-IgG	16.15	38.52	22.37	1.48	2.78949
41	Lrcc55-mir21antag-IgG	16.15	38.34	22.19	1.66	3.16017
42	Lrcc55-mir21antag-IgG	16.15	40	23.85	0	1
43	Adtrp-NC-ago2	15.91	28.2	12.29	11.8	3565.78	0.009828
44	Adtrp-NC-ago2	15.91	28.4	12.49	11.6	3104.19
45	Adtrp-NC-ago2	15.91	28.79	12.88	11.21	2368.9
46	Adtrp-miR21antag-ago2	16.15	31.01	14.86	9.23	600.491
47	Adtrp-miR21antag-ago2	16.15	30.32	14.17	9.92	968.763
48	Adtrp-miR21antag-ago2	16.15	29.71	13.56	10.53	1478.58
49	Adtrp-NC-IgG	15.91	35.88	19.97	4.12	17.3878
50	Adtrp-NC-IgG	15.91	40	24.09	0	1
51	Adtrp-NC-IgG	15.91	40	24.09	0	1
52	Adtrp-miR21antag-IgG	16.15	40	23.85	0.24	1.18099
53	Adtrp-miR21antag-IgG	16.15	40	23.85	0.24	1.18099
54	Adtrp-miR21antag-IgG	16.15	40	23.85	0.24	1.18099
55	Egf-NC-ago2	15.91	33.07	17.16	6.93	121.938	0.57791
56	Egf-NC-ago2	15.91	33.54	17.63	6.46	88.0347
57	Egf-NC-ago2	15.91	33.42	17.51	6.58	95.6704
58	egf-miR21antag-ago2	16.15	33.37	17.22	6.87	116.97
59	egf-miR21antag-ago2	16.15	34.07	17.92	6.17	72.0037
60	egf-miR21antag-ago2	16.15	33.81	17.66	6.43	86.2229
61	egf-NC-IgG	15.91	35.67	19.76	4.33	20.1122
62	egf-NC-IgG	15.91	36.21	20.3	3.79	13.8326
63	egf-NC-IgG	15.91	40	24.09	0	1
64	egf-miR21antag-IgG	16.15	36.24	20.09	4	16
65	egf-miR21antag-IgG	16.15	36.6	20.45	3.64	12.4666
66	egf-miR21antag-IgG	16.15	37.82	21.67	2.42	5.35171
67	pteg3-NC-ago2	15.91	33.71	17.8	6.29	78.249	0.294511
68	pteg3-NC-ago2	15.91	33.65	17.74	6.35	81.5719
69	pteg3-NC-ago2	15.91	33.17	17.26	6.83	113.772
70	pteg3-21antago-ago2	16.15	33.07	16.92	7.17	144.007
71	pteg3-21antago-ago2	16.15	33.16	17.01	7.08	135.298
72	pteg3-21antago-ago2	16.15	33.94	17.79	6.3	78.7932
73	pteg3-NC-IgG	15.91	35.33	19.42	4.67	25.4572
74	pteg3-NC-IgG	15.91	40	24.09	0	1
75	pteg3-NC-IgG	15.91	40	24.09	0	1
76	pteg3-21antago-IgG	16.15	38.96	22.81	1.28	2.42839
77	pteg3-21antago-IgG	16.15	40	23.85	0.24	1.18099
78	pteg3-21antago-IgG	16.15	38.17	22.02	2.07	4.19887
79	acrv1c-NC-ago2	15.91	37.47	21.56	2.45	5.46416	0.673718
80	acrv1c-NC-ago2	15.91	37	21.09	2.92	7.56846
81	acrv1c-NC-ago2	15.91	36.39	20.48	3.53	11.5514
82	acrv1c-21antago-ago2	16.15	37.73	21.58	2.43	5.38893
83	acrv1c-21antago-ago2	16.15	37.1	20.95	3.06	8.33973
84	acrv1c-21antago-ago2	16.15	36.19	20.04	3.97	15.6707
85	acrv1c-NC-IgG	15.91	39.79	23.88	0.13	1.09429
86	acrv1c-NC-IgG	15.91	39.92	24.01	0	1
87	acrv1c-NC-IgG	15.91	39.15	23.24	0.77	1.70527
88	acrv1c-21antago-IgG	16.15	40	23.85	0.16	1.11729
89	acrv1c-21antago-IgG	16.15	38.37	22.22	1.79	3.45815
90	acrv1c-21antago-IgG	16.15	38.06	21.91	2.1	4.28709
