# Supplementary material for: MicroRNA-21 promotes pancreatic β cell function through modulating glucose uptake
Source: Nat Commun. 2022 Jun 21;13:3545. doi: 10.1038/s41467-022-31317-0 (PMC9213410; doi:10.1038/s41467-022-31317-0)
Supplement: Supplementary file 4 — Source Data [file 41467_2022_31317_MOESM4_ESM.zip › Source data-20220522/Figure S9-Source Data.xlsx]

## Sheet: Sheet1
Figure S9：apoptosis of Glut2-overexpression-WT & miR-21βKO islet
	AnnexiV+7AAD+	AnnexiV-7AAD+	AnnexiV-7AAD-	AnnexiV+7AAD-
WT-fresh	0.0041	0.0048	0.96	0.0312
miR-21βKO-fresh	0.0103	0.0027	0.954	0.0332
WT-GFP	0.005	0.266	0.718	0.0109
miR-21βKO-GFP	0.0119	0.229	0.731	0.0276
WT-Glut2	0.0068	0.37	0.604	0.0188
miR-21βKO-Glut2	0.0154	0.37	0.583	0.032
